# Supplementary material for: Data on differentially expressed proteins in retinal emmetropization process in guinea pig using integrated SWATH-based and targeted-based proteomics
Source: Data Brief. 2018 Aug 31;21:1750–5. doi: 10.1016/j.dib.2018.08.119 (PMC6249517; doi:10.1016/j.dib.2018.08.119)
Supplement: Supplementary file 3 — Supplementary material [file mmc3.xls]

## Sheet: Raw FoldChange from omics_gene 
Dataset 2: A full list of differentially expressed proteins between PN3 and PN21
#	Uniprot ID	gene name	PN21 vs. PN3_fc(log2)	Confidence value	adjusted P
1	tr|H0VFF2|H0VFF2_CAVPO	SKIV2L2	4.90561	0.351585	0.648415
2	tr|H0W288|H0W288_CAVPO	C1QL2	4.51884	0.558209	0.441791
3	tr|H0W4A1|H0W4A1_CAVPO	SLTM	4.21248	0.422918	0.577082
4	tr|H0VIX9|H0VIX9_CAVPO	YBX3	3.91337	0.138807	0.861193
5	tr|H0V6M3|H0V6M3_CAVPO	OPA1	3.8759	0.36933	0.63067
6	tr|H0V4M6|H0V4M6_CAVPO	CARS	3.86126	0.288675	0.711325
7	tr|H0UW14|H0UW14_CAVPO	PACSIN2	3.80175	0.144555	0.855445
8	tr|H0V6Y2|H0V6Y2_CAVPO	ATXN10	3.76682	0.315971	0.684029
9	tr|H0W7F9|H0W7F9_CAVPO	LSM1	3.63535	0.554807	0.445193
10	tr|H0V4J7|H0V4J7_CAVPO	BLMH	3.58028	0.28271	0.71729
11	tr|H0VH29|H0VH29_CAVPO	ATXN2L	3.52591	0.285206	0.714794
12	tr|H0V6A2|H0V6A2_CAVPO	OSBP	3.42275	0.578993	0.421007
13	tr|H0V2C7|H0V2C7_CAVPO	DOLK	3.39967	0.539815	0.460185
14	tr|H0VH71|H0VH71_CAVPO	RPRD2	3.27129	0.423323	0.576677
15	tr|H0W439|H0W439_CAVPO	HIBADH	3.19918	0.841536	0.158464
16	tr|H0UVG6|H0UVG6_CAVPO	ACTN1	3.18546	0.318501	0.681499
17	tr|H0VJ27|H0VJ27_CAVPO	AQP1	3.16852	0.532792	0.467208
18	tr|H0VYG6|H0VYG6_CAVPO	CA13	3.16187	0.256748	0.743252
19	tr|H0VAB1|H0VAB1_CAVPO	PRPF6	3.13653	0.235646	0.764354
20	tr|H0VZ62|H0VZ62_CAVPO	RD3	3.13552	0.0737489	0.926251
21	tr|H0V0H6|H0V0H6_CAVPO	PTER	3.11642	0.338603	0.661397
22	tr|H0W6K4|H0W6K4_CAVPO	TOP1	3.10925	0.38659	0.61341
23	tr|H0VPY5|H0VPY5_CAVPO	ERI3	3.05891	0.36321	0.63679
24	tr|H0VTM9|H0VTM9_CAVPO	MPP6	3.00322	0.305337	0.694663
25	tr|H0UVV8|H0UVV8_CAVPO	COIL	2.96096	0.250307	0.749693
26	tr|H0UUY8|H0UUY8_CAVPO	GLRX5	2.94	0.381532	0.618468
27	RRRRRtr|H0W772|H0W772_CAVPO	MBD3L1	2.90932	0.687488	0.312512
28	tr|H0WDW3|H0WDW3_CAVPO	MCFD2	2.87941	0.273167	0.726833
29	tr|H0W0K4|H0W0K4_CAVPO	SPR	2.85685	0.247099	0.752901
30	tr|H0VB93|H0VB93_CAVPO	PLEC	2.84521	0.643661	0.356339
31	tr|H0UWW6|H0UWW6_CAVPO	PDCL3	2.83465	0.408248	0.591752
32	tr|H0VDU9|H0VDU9_CAVPO	CLIP1	2.83366	0.0198616	0.980138
33	tr|Q698K7|Q698K7_CAVPO	SWS1	2.81745	0.193769	0.806231
34	tr|H0VE54|H0VE54_CAVPO	Nampt	2.8052	0.158004	0.841996
35	tr|H0V437|H0V437_CAVPO	AKAP9	2.76316	0.302586	0.697414
36	tr|H0VU19|H0VU19_CAVPO	NAT10	2.75024	0.458107	0.541893
37	tr|H0VH01|H0VH01_CAVPO	SEPT5	2.73544	0.396288	0.603712
38	tr|H0UT23|H0UT23_CAVPO	NAPRT	2.70112	0.485182	0.514818
39	tr|H0VBX6|H0VBX6_CAVPO	Serpinb6	2.68913	0.520521	0.479479
40	tr|H0VFF8|H0VFF8_CAVPO	CHCHD6	2.59017	0.282379	0.717621
41	tr|H0UU40|H0UU40_CAVPO	LIMA1	2.58937	0.242381	0.757619
42	tr|H0VMN7|H0VMN7_CAVPO	C5orf51	2.57271	0.28241	0.71759
43	tr|H0W8H2|H0W8H2_CAVPO	COMMD5	2.56881	0.512649	0.487351
44	tr|H0VJV7|H0VJV7_CAVPO	NFASC	2.56399	0.31733	0.68267
45	tr|H0V2T4|H0V2T4_CAVPO	GAPVD1	2.54502	0.262604	0.737396
46	tr|H0VJY0|H0VJY0_CAVPO	RBBP5	2.53413	0.370721	0.629279
47	tr|H0VJX8|H0VJX8_CAVPO	SRSF6	2.44785	0.492064	0.507936
48	tr|H0VC01|H0VC01_CAVPO	PDK3	2.44604	0.531407	0.468593
49	tr|H0VCA7|H0VCA7_CAVPO	CBX1	2.44368	0.461917	0.538083
50	tr|H0VK81|H0VK81_CAVPO	HNRNPU	2.37066	0.1739	0.8261
51	tr|H0VTD9|H0VTD9_CAVPO	AGK	2.3697	0.378386	0.621614
52	tr|H0VD57|H0VD57_CAVPO	NUP155	2.32747	0.264438	0.735562
53	tr|H0V758|H0V758_CAVPO	ADA	2.32676	0.613876	0.386124
54	tr|H0VP11|H0VP11_CAVPO	HECTD1	2.27785	0.393387	0.606613
55	tr|H0UUV0|H0UUV0_CAVPO	NT5C	2.27011	0.318978	0.681022
56	tr|H0VAT4|H0VAT4_CAVPO	APPL1	2.24033	0.257879	0.742121
57	tr|H0VD65|H0VD65_CAVPO	CNTN1	2.22513	0.294182	0.705818
58	tr|H0VG98|H0VG98_CAVPO	KIFAP3	2.18579	0.399768	0.600232
59	tr|H0VD83|H0VD83_CAVPO	KIAA0368	2.1308	0.270501	0.729499
60	tr|H0V2J8|H0V2J8_CAVPO	PAK2	2.12887	0.450865	0.549135
61	tr|H0V4N0|H0V4N0_CAVPO	DST	2.12212	0.325817	0.674183
62	tr|H0VKV6|H0VKV6_CAVPO	TBCA	2.12148	0.249913	0.750087
63	tr|H0UUH7|H0UUH7_CAVPO	TTC8	2.10949	0.27056	0.72944
64	tr|H0V5N6|H0V5N6_CAVPO	L1CAM	2.09543	0.273513	0.726487
65	tr|H0V0D8|H0V0D8_CAVPO	PDCD6IP	2.09271	0.263701	0.736299
66	tr|H0V6R2|H0V6R2_CAVPO	GDI1	2.06644	0.0771437	0.922856
67	tr|H0VJ50|H0VJ50_CAVPO	LOC100719573	2.00345	0.649919	0.350081
68	tr|H0VRC7|H0VRC7_CAVPO	Txndc5	1.98067	0.349999	0.650001
69	tr|H0VQH6|H0VQH6_CAVPO	Pcid2	1.97872	0.299632	0.700368
70	tr|H0VGU4|H0VGU4_CAVPO	NUDC	1.97352	0.136877	0.863123
71	tr|H0W1Z7|H0W1Z7_CAVPO	HSPD1	1.92725	0.248278	0.751722
72	tr|H0VEC6|H0VEC6_CAVPO	FAF2	1.92273	0.288308	0.711692
73	tr|H0VPC5|H0VPC5_CAVPO	NDUFB6	1.89469	0.567864	0.432136
74	tr|H0V5Z7|H0V5Z7_CAVPO	CUL3	1.89462	0.3114	0.6886
75	tr|H0V4I3|H0V4I3_CAVPO	DCLK1	1.89188	0.327572	0.672428
76	tr|H0V8E3|H0V8E3_CAVPO	CRELD1	1.88536	0.294319	0.705681
77	tr|H0VPE8|H0VPE8_CAVPO	IQSEC3	1.88464	0.33368	0.66632
78	tr|H0VJH6|H0VJH6_CAVPO	GMPS	1.8839	0.261833	0.738167
79	tr|H0UXI3|H0UXI3_CAVPO	SRGAP3	1.88215	0.381732	0.618268
80	tr|H0UZW0|H0UZW0_CAVPO	SUCLG1	1.86667	0.742235	0.257765
81	tr|H0W5B3|H0W5B3_CAVPO	STUB1	1.85727	0.346029	0.653971
82	tr|H0VDL8|H0VDL8_CAVPO	CFL2	1.85276	0.294362	0.705638
83	tr|H0VXQ9|H0VXQ9_CAVPO	BRSK2	1.84761	0.119684	0.880316
84	tr|H0VS33|H0VS33_CAVPO	MAPK14	1.81715	0.273081	0.726919
85	tr|H0WA55|H0WA55_CAVPO	TBCC	1.81508	0.053202	0.946798
86	tr|H0VRJ9|H0VRJ9_CAVPO	MRPS22	1.80345	0.171981	0.828019
87	tr|H0UU69|H0UU69_CAVPO	DIP2C	1.79393	0.288675	0.711325
88	tr|H0V390|H0V390_CAVPO	Acot2	1.76052	0.413805	0.586195
89	tr|H0V731|H0V731_CAVPO	NXF1	1.75246	0.28538	0.71462
90	tr|H0V7Q6|H0V7Q6_CAVPO	NRCAM	1.75095	0.233142	0.766858
91	tr|H0WBH9|H0WBH9_CAVPO	ACOT13	1.71933	0.40985	0.59015
92	tr|H0VTW9|H0VTW9_CAVPO	PLP1	1.71721	0.671187	0.328813
93	tr|H0W3W0|H0W3W0_CAVPO	KCNB1	1.71149	0.569703	0.430297
94	tr|H0W1F5|H0W1F5_CAVPO	CAMK2B	1.70296	0.257696	0.742304
95	tr|H0VLS4|H0VLS4_CAVPO	TH	1.7023	0.504922	0.495078
96	tr|H0VRT5|H0VRT5_CAVPO	PSME2	1.69939	0.30802	0.69198
97	tr|H0V1E7|H0V1E7_CAVPO	NUP88	1.68145	0.311893	0.688107
98	tr|H0VJR1|H0VJR1_CAVPO	NRXN3	1.66364	0.233169	0.766831
99	tr|H0UYT0|H0UYT0_CAVPO	SUPT16H	1.6608	0.272745	0.727255
100	tr|H0W7Q5|H0W7Q5_CAVPO	NIPSNAP1	1.64086	0.368107	0.631893
101	tr|H0UZM4|H0UZM4_CAVPO	DIABLO	1.62571	0.311347	0.688653
102	tr|H0V150|H0V150_CAVPO	HMGB2	1.61459	0.577172	0.422828
103	tr|H0VKV1|H0VKV1_CAVPO	SYNJ1	1.60486	0.385282	0.614718
104	tr|H0VP94|H0VP94_CAVPO	PSMA5	1.59824	0.283181	0.716819
105	tr|H0W0J3|H0W0J3_CAVPO	SETD7	1.58889	0.420941	0.579059
106	tr|H0VCX2|H0VCX2_CAVPO	Crlf3	1.58025	0.337532	0.662468
107	tr|H0W917|H0W917_CAVPO	MAP1A	1.57808	0.230023	0.769977
108	tr|H0UZY7|H0UZY7_CAVPO	MAP2K1	1.57694	0.301464	0.698536
109	tr|H0VM89|H0VM89_CAVPO	BCAT2	1.57005	0.203357	0.796643
110	tr|H0UZF0|H0UZF0_CAVPO	C2CD2	1.56914	0.499814	0.500186
111	tr|H0V5R8|H0V5R8_CAVPO	STAU1	1.56814	0.28744	0.71256
112	tr|H0V476|H0V476_CAVPO	PPP6C	1.5542	0.0251479	0.974852
113	tr|H0VLH5|H0VLH5_CAVPO	EIF2B5	1.53131	0.212363	0.787637
114	tr|H0V610|H0V610_CAVPO	ATP2C1	1.52631	0.176366	0.823634
115	tr|H0VCJ0|H0VCJ0_CAVPO	BCAP31	1.52616	0.0040342	0.995966
116	tr|H0UZ42|H0UZ42_CAVPO	CEP170	1.52187	0.288675	0.711325
117	tr|H0UXZ4|H0UXZ4_CAVPO	PHF11	1.49715	0.619345	0.380655
118	tr|H0V289|H0V289_CAVPO	PIR	1.47261	0.515061	0.484939
119	tr|H0V8T6|H0V8T6_CAVPO	TAF7	1.46261	0.206625	0.793375
120	tr|H0WBP7|H0WBP7_CAVPO	MYEOV2	1.46105	0.23599	0.76401
121	tr|H0V715|H0V715_CAVPO	TRIM2	1.45306	0.230111	0.769889
122	tr|H0VB21|H0VB21_CAVPO	SNX27	1.44119	0.187574	0.812426
123	tr|H0VIG3|H0VIG3_CAVPO	NRIP3	1.43977	0.260741	0.739259
124	tr|H0V0Y0|H0V0Y0_CAVPO	CHMP5	1.43563	0.45857	0.54143
125	tr|H0VCK7|H0VCK7_CAVPO	DNAJA3	1.42628	0.161136	0.838864
126	tr|H0VBK4|H0VBK4_CAVPO	ARMC8	1.42262	0.464594	0.535406
127	tr|H0W4X6|H0W4X6_CAVPO	ROGDI	1.42247	0.301549	0.698451
128	tr|H0W8S1|H0W8S1_CAVPO	PSMB3	1.40516	0.277192	0.722808
129	tr|H0UTH1|H0UTH1_CAVPO	PMM2	1.40267	0.225147	0.774853
130	tr|H0V2E0|H0V2E0_CAVPO	SH3GLB2	1.40019	0.322094	0.677906
131	tr|H0V1I4|H0V1I4_CAVPO	BBS2	1.39409	0.417137	0.582863
132	tr|H0W198|H0W198_CAVPO	RAB24	1.38504	0.423853	0.576147
133	tr|H0W335|H0W335_CAVPO	C19orf70	1.37474	0.482769	0.517231
134	tr|H0VR36|H0VR36_CAVPO	MAP2K4	1.34955	0.50402	0.49598
135	tr|H0VWM3|H0VWM3_CAVPO	MLLT11	1.3479	0.169235	0.830765
136	tr|H0VHW8|H0VHW8_CAVPO	WDR37	1.34662	0.47407	0.52593
137	tr|H0V795|H0V795_CAVPO	MAP1B	1.33192	0.189073	0.810927
138	tr|H0V742|H0V742_CAVPO	NDUFS3	1.32854	0.668627	0.331373
139	tr|H0W524|H0W524_CAVPO	C19orf43	1.31311	0.348886	0.651114
140	tr|H0V279|H0V279_CAVPO	PSMD12	1.30366	0.302748	0.697252
141	tr|H0UYM9|H0UYM9_CAVPO	UBQLN4	1.29293	0.179925	0.820075
142	tr|H0V7I1|H0V7I1_CAVPO	TRA2B	1.28544	0.234569	0.765431
143	tr|H0W9V5|H0W9V5_CAVPO	HIST3H3	1.28456	0.876495	0.123505
144	tr|H0VS52|H0VS52_CAVPO	PEX19	1.28265	0.207201	0.792799
145	tr|H0UXE2|H0UXE2_CAVPO	PIP5K1C	1.28161	0.306757	0.693243
146	tr|H0V0H7|H0V0H7_CAVPO	DR1	1.27678	0.272222	0.727778
147	tr|H0V268|H0V268_CAVPO	CLIC4	1.26906	0.216763	0.783237
148	tr|H0UVC9|H0UVC9_CAVPO	CSNK1A1	1.26314	0.450257	0.549743
149	tr|H0VEQ1|H0VEQ1_CAVPO	FERMT2	1.25547	0.153167	0.846833
150	tr|H0VSF2|H0VSF2_CAVPO	FUK	1.25518	0.00525107	0.994749
151	tr|H0VH85|H0VH85_CAVPO	MACF1	1.25412	0.331122	0.668878
152	tr|H0V7A2|H0V7A2_CAVPO	DMTN	1.25238	0.173963	0.826037
153	tr|H0V4N5|H0V4N5_CAVPO	BBS4	1.24165	0.36906	0.63094
154	tr|H0UTV1|H0UTV1_CAVPO	RAB35	1.21149	0.324898	0.675102
155	tr|H0W6H9|H0W6H9_CAVPO	HIST1H1A	1.2061	0.409369	0.590631
156	tr|H0W2P6|H0W2P6_CAVPO	PTRH2	1.20488	0.379543	0.620457
157	tr|H0UZU2|H0UZU2_CAVPO	UQCC1	1.20153	0.549336	0.450664
158	tr|H0V238|H0V238_CAVPO	Rps15	1.19529	0.490739	0.509261
159	tr|H0UWD6|H0UWD6_CAVPO	Prrt2	1.19472	0.0569186	0.943081
160	tr|H0V5Q7|H0V5Q7_CAVPO	Cse1l	1.1921	0.311477	0.688523
161	tr|H0VSU4|H0VSU4_CAVPO	TOMM20	1.18935	0.307788	0.692212
162	tr|H0VEX5|H0VEX5_CAVPO	CHID1	1.1815	0.408248	0.591752
163	tr|H0UVF0|H0UVF0_CAVPO	Mlycd	1.17706	0.77532	0.22468
164	tr|H0W454|H0W454_CAVPO	NAPB	1.17658	0.221191	0.778809
165	tr|H0V9P2|H0V9P2_CAVPO	SRSF4	1.17581	0.331337	0.668663
166	tr|H0WCI4|H0WCI4_CAVPO	HDHD3	1.169	0.385454	0.614546
167	tr|H0WCE5|H0WCE5_CAVPO	ATP5D	1.16296	0.577898	0.422102
168	tr|H0V966|H0V966_CAVPO	TNPO2	1.15736	0.1799	0.8201
169	tr|H0VY96|H0VY96_CAVPO	PELO	1.15699	0.288675	0.711325
170	tr|H0W6L0|H0W6L0_CAVPO	CDS2	1.15447	0.309873	0.690127
171	tr|H0W3Y8|H0W3Y8_CAVPO	CARKD	1.14774	0.311723	0.688277
172	tr|H0VY74|H0VY74_CAVPO	PGPEP1	1.14205	0.280947	0.719053
173	tr|H0V956|H0V956_CAVPO	IMPG1	1.13884	0.832211	0.167789
174	tr|H0W3N6|H0W3N6_CAVPO	FAM84B	1.13668	0.433012	0.566988
175	tr|H0V3H4|H0V3H4_CAVPO	PPM1E	1.13003	0.418718	0.581282
176	tr|H0VLE8|H0VLE8_CAVPO	FBXO38	1.12568	0.429571	0.570429
177	tr|H0W4Q2|H0W4Q2_CAVPO	SLC25A35	1.12448	0.45652	0.54348
178	tr|H0V2T6|H0V2T6_CAVPO	PDE6C	1.12417	0.674698	0.325302
179	tr|H0VWT8|H0VWT8_CAVPO	RAP1GAP	1.12072	0.250579	0.749421
180	tr|H0WD57|H0WD57_CAVPO	ALKBH5	1.12038	0.288101	0.711899
181	tr|H0V0P1|H0V0P1_CAVPO	RP1L1	1.11195	0.311963	0.688037
182	tr|H0W6W3|H0W6W3_CAVPO	CIAPIN1	1.10861	0.289623	0.710377
183	tr|H0VVM0|H0VVM0_CAVPO	ARPP19	1.10607	0.245728	0.754272
184	tr|H0V6G3|H0V6G3_CAVPO	C6orf211	1.09353	0.294968	0.705032
185	tr|H0VPJ5|H0VPJ5_CAVPO	ALDH3A2	1.08248	0.198933	0.801067
186	tr|H0W2Z8|H0W2Z8_CAVPO	CNP	1.08202	0.210199	0.789801
187	tr|H0UZ30|H0UZ30_CAVPO	OS9	1.07862	0.288675	0.711325
188	tr|H0V615|H0V615_CAVPO	NAPG	1.0759	0.295747	0.704253
189	tr|H0VPE1|H0VPE1_CAVPO	GAD2	1.07376	0.40711	0.59289
190	tr|H0VI61|H0VI61_CAVPO	LOC100724499	1.06844	0.203917	0.796083
191	tr|H0VUF9|H0VUF9_CAVPO	CSDC2	1.06733	0.406842	0.593158
192	tr|H0W8Q3|H0W8Q3_CAVPO	NEFH	1.05893	0.699782	0.300218
193	tr|H0VS65|H0VS65_CAVPO	GUCY1B3	1.05747	0.399212	0.600788
194	tr|H0V7P8|H0V7P8_CAVPO	ANXA2	1.057	0.218434	0.781566
195	tr|H0UXB9|H0UXB9_CAVPO	PRRC2C	1.05504	0.288675	0.711325
196	tr|H0V1B3|H0V1B3_CAVPO	PTPRD	1.04555	0.34997	0.65003
197	tr|H0UY37|H0UY37_CAVPO	NDUFA5	1.04249	0.634139	0.365861
198	tr|H0VB25|H0VB25_CAVPO	ATRX	1.04102	0.408248	0.591752
199	tr|H0UZ34|H0UZ34_CAVPO	FLNA	1.03789	0.288094	0.711906
200	tr|H0VN55|H0VN55_CAVPO	NAA15	1.03356	0.315281	0.684719
201	tr|H0VAZ0|H0VAZ0_CAVPO	ZRANB2	1.02698	0.296308	0.703692
202	tr|H0V9I4|H0V9I4_CAVPO	ACBD3	1.00704	0.260582	0.739418
203	tr|H0UVL7|H0UVL7_CAVPO	STRAP	1.00018	0.263078	0.736922
204	tr|H0VP79|H0VP79_CAVPO	RAB8A	0.994702	0.121108	0.878892
205	tr|H0VC04|H0VC04_CAVPO	PDE8A	0.994484	0.353173	0.646827
206	tr|H0UXH8|H0UXH8_CAVPO	TIMM44	0.991496	0.367111	0.632889
207	tr|H0VM11|H0VM11_CAVPO	PCBD1	0.990565	0.633623	0.366377
208	tr|H0UZW4|H0UZW4_CAVPO	FHL1	0.988743	0.242809	0.757191
209	tr|H0VNQ8|H0VNQ8_CAVPO	ERMP1	0.988384	0.203046	0.796954
210	tr|H0VI81|H0VI81_CAVPO	UBXN7	0.983187	0.304878	0.695122
211	tr|H0VGS0|H0VGS0_CAVPO	CALB2	0.981413	0.225424	0.774576
212	tr|H0VEQ3|H0VEQ3_CAVPO	PADI2	0.978532	0.381234	0.618766
213	tr|H0VU84|H0VU84_CAVPO	MAP2K2	0.977275	0.329978	0.670022
214	tr|H0VE12|H0VE12_CAVPO	NDUFA2	0.97263	0.617152	0.382848
215	tr|H0VP96|H0VP96_CAVPO	CCDC6	0.971085	0.194115	0.805885
216	tr|H0VI70|H0VI70_CAVPO	CFAP36	0.961453	0.309626	0.690374
217	tr|H0VNJ9|H0VNJ9_CAVPO	Aldh2	0.945292	0.349511	0.650489
218	tr|H0VRF4|H0VRF4_CAVPO	CHCHD10	0.942393	0.513412	0.486588
219	tr|H0V183|H0V183_CAVPO	PSMD13	0.941118	0.364566	0.635434
220	tr|H0WBB9|H0WBB9_CAVPO	OTUB1	0.935138	0.287083	0.712917
221	tr|H0WC12|H0WC12_CAVPO	TMPPE	0.933536	0.419861	0.580139
222	tr|H0W1Y2|H0W1Y2_CAVPO	C19orf12	0.932373	0.424765	0.575235
223	tr|H0WA77|H0WA77_CAVPO	KIAA1045	0.927065	0.501415	0.498585
224	tr|H0VMZ6|H0VMZ6_CAVPO	MTHFD1	0.923938	0.292885	0.707115
225	tr|H0VN42|H0VN42_CAVPO	UBE4A	0.920854	0.184763	0.815237
226	tr|H0VF88|H0VF88_CAVPO	SRRM2	0.918006	0.2841	0.7159
227	tr|H0VHN1|H0VHN1_CAVPO	TSFM	0.915018	0.224001	0.775999
228	tr|H0VR10|H0VR10_CAVPO	TECR	0.914079	0.176089	0.823911
229	tr|H0UYS3|H0UYS3_CAVPO	PAIP1	0.913166	0.258574	0.741426
230	tr|H0VBD9|H0VBD9_CAVPO	SF3B6	0.91297	0.276839	0.723161
231	tr|H0VGQ4|H0VGQ4_CAVPO	TUB	0.910772	0.408248	0.591752
232	tr|H0VP86|H0VP86_CAVPO	NT5C3A	0.909326	0.408248	0.591752
233	tr|H0V5M0|H0V5M0_CAVPO	MCTS1	0.908792	0.478017	0.521983
234	tr|H0VRQ6|H0VRQ6_CAVPO	HRSP12	0.906702	0.612737	0.387263
235	tr|H0V5C9|H0V5C9_CAVPO	RANBP6	0.906026	0.408248	0.591752
236	tr|H0VC37|H0VC37_CAVPO	TIA1	0.899269	0.239176	0.760824
237	tr|H0W578|H0W578_CAVPO	CHAMP1	0.897056	0.405195	0.594805
238	tr|H0V4X4|H0V4X4_CAVPO	MPC1	0.896131	0.471594	0.528406
239	tr|H0VS86|H0VS86_CAVPO	WDR91	0.892305	0.310867	0.689133
240	tr|H0V7L1|H0V7L1_CAVPO	DPY30	0.891697	0.159236	0.840764
241	tr|H0W364|H0W364_CAVPO	RPS28	0.88801	0.369144	0.630856
242	tr|H0UYB6|H0UYB6_CAVPO	DDX39B	0.882228	0.482344	0.517656
243	tr|H0VDV1|H0VDV1_CAVPO	SUV420H2	0.880861	0.152885	0.847115
244	tr|H0V3Q7|H0V3Q7_CAVPO	NUP205	0.875495	0.0929792	0.907021
245	tr|H0UT89|H0UT89_CAVPO	TFAM	0.872554	0.850572	0.149428
246	tr|H0UXC3|H0UXC3_CAVPO	EFTUD1	0.872354	0.386131	0.613869
247	tr|Q920K4|Q920K4_CAVPO	Fth1	0.870354	0.245246	0.754754
248	tr|H0UVX5|H0UVX5_CAVPO	PML	0.867998	0.432111	0.567889
249	tr|H0WCG0|H0WCG0_CAVPO	Bbs1	0.865388	0.564264	0.435736
250	tr|H0V902|H0V902_CAVPO	UFL1	0.864185	0.202555	0.797445
251	tr|H0V7U8|H0V7U8_CAVPO	DHX15	0.861841	0.411602	0.588398
252	tr|H0VS03|H0VS03_CAVPO	AIMP2	0.84922	0.311997	0.688003
253	tr|H0VH08|H0VH08_CAVPO	LPHN3	0.847755	0.441769	0.558231
254	tr|H0VQH0|H0VQH0_CAVPO	MYBBP1A	0.843755	0.0954693	0.904531
255	tr|H0V0R5|H0V0R5_CAVPO	STX1A	0.843648	0.288675	0.711325
256	tr|H0V8U6|H0V8U6_CAVPO	IDH3G	0.842473	0.446111	0.553889
257	tr|H0WBE6|H0WBE6_CAVPO	MOGS	0.838705	0.285098	0.714902
258	tr|H0W8M9|H0W8M9_CAVPO	HGS	0.835416	0.199667	0.800333
259	tr|H0WAW2|H0WAW2_CAVPO	ABCF1	0.835095	0.162406	0.837594
260	tr|H0V5Z0|H0V5Z0_CAVPO	ABHD10	0.834445	0.451917	0.548083
261	tr|H0VNL2|H0VNL2_CAVPO	GABARAPL2	0.83373	0.281005	0.718995
262	tr|H0W2S4|H0W2S4_CAVPO	REEP6	0.828698	0.704917	0.295083
263	tr|H0V8Y9|H0V8Y9_CAVPO	SYP	0.826967	0.0879636	0.912036
264	tr|H0V0S9|H0V0S9_CAVPO	RDX	0.825098	0.147917	0.852083
265	tr|H0V0F7|H0V0F7_CAVPO	MAPK3	0.822874	0.432016	0.567984
266	tr|H0VNT9|H0VNT9_CAVPO	SLC9A6	0.822631	0.0233438	0.976656
267	tr|H0W9H4|H0W9H4_CAVPO	BIN1	0.822318	0.263574	0.736426
268	tr|H0VFA3|H0VFA3_CAVPO	SHANK2	0.818042	0.348097	0.651903
269	tr|H0UW78|H0UW78_CAVPO	SUPT6H	0.816343	0.176981	0.823019
270	tr|H0V823|H0V823_CAVPO	NPEPPS	0.809793	0.335498	0.664502
271	tr|H0VE42|H0VE42_CAVPO	SEC24B	0.808782	0.226573	0.773427
272	tr|H0WA67|H0WA67_CAVPO	PIGO	0.79911	0.167246	0.832754
273	tr|H0W151|H0W151_CAVPO	IGLON5	0.796869	0.573465	0.426535
274	tr|H0VQQ2|H0VQQ2_CAVPO	CNGB1	0.795619	0.846261	0.153739
275	tr|H0V7K9|H0V7K9_CAVPO	MTDH	0.794081	0.35924	0.64076
276	tr|H0VQB7|H0VQB7_CAVPO	Hcn1	0.793274	0.191498	0.808502
277	tr|H0VEX0|H0VEX0_CAVPO	ADSSL1	0.7928	0.338805	0.661195
278	tr|H0W311|H0W311_CAVPO	Ptgr2	0.792589	0.400569	0.599431
279	tr|H0W952|H0W952_CAVPO	H2AFZ	0.792461	0.30777	0.69223
280	tr|H0VJK5|H0VJK5_CAVPO	PCMT1	0.790896	0.298228	0.701772
281	tr|H0V3R6|H0V3R6_CAVPO	ATP5J	0.788505	0.252908	0.747092
282	tr|H0VN69|H0VN69_CAVPO	SLC25A13	0.787995	0.834002	0.165998
283	tr|H0VHT8|H0VHT8_CAVPO	LYPLAL1	0.787336	0.340969	0.659031
284	tr|H0V874|H0V874_CAVPO	RUFY3	0.78327	0.241607	0.758393
285	tr|H0VF36|H0VF36_CAVPO	FRYL	0.782378	0.331067	0.668933
286	tr|H0V645|H0V645_CAVPO	Atp2b4	0.781914	0.418892	0.581108
287	tr|H0UX28|H0UX28_CAVPO	MPRIP	0.780312	0.0453922	0.954608
288	tr|H0UYA2|H0UYA2_CAVPO	PEX5L	0.77759	0.279494	0.720506
289	tr|H0VFU8|H0VFU8_CAVPO	GCSH	0.77215	0.526942	0.473058
290	tr|A9LPA2|A9LPA2_CAVPO	Cryab	0.771064	0.408248	0.591752
291	tr|H0V8Y1|H0V8Y1_CAVPO	CCDC127	0.770747	0.31015	0.68985
292	tr|H0UTV0|H0UTV0_CAVPO	TLN1	0.770039	0.160461	0.839539
293	tr|H0W1C6|H0W1C6_CAVPO	SCCPDH	0.763382	0.306776	0.693224
294	tr|H0VQQ0|H0VQQ0_CAVPO	MSH2	0.763135	0.148793	0.851207
295	tr|H0V3D4|H0V3D4_CAVPO	Rpl9	0.762643	0.286326	0.713674
296	tr|H0VB68|H0VB68_CAVPO	KPNA1	0.761714	0.195122	0.804878
297	tr|H0V714|H0V714_CAVPO	SAAL1	0.761147	0.288675	0.711325
298	tr|H0UZP9|H0UZP9_CAVPO	UNC119	0.758727	0.310953	0.689047
299	tr|H0VEC9|H0VEC9_CAVPO	PPP2R5A	0.75815	0.183713	0.816287
300	tr|H0VL02|H0VL02_CAVPO	EPB41L1	0.757397	0.347952	0.652048
301	tr|H0W5R7|H0W5R7_CAVPO	FIS1	0.752489	0.546641	0.453359
302	tr|H0VE35|H0VE35_CAVPO	SLC25A5	0.751193	0.615123	0.384877
303	tr|H0VNX9|H0VNX9_CAVPO	PTPN11	0.74993	0.311904	0.688096
304	tr|H0VDT7|H0VDT7_CAVPO	Atp6v1d	0.749831	0.444297	0.555703
305	tr|H0UVD4|H0UVD4_CAVPO	AUH	0.749456	0.383698	0.616302
306	tr|H0VKM0|H0VKM0_CAVPO	NUB1	0.749319	0.209181	0.790819
307	tr|H0W037|H0W037_CAVPO	FBXO44	0.745609	0.575992	0.424008
308	tr|H0UXN6|H0UXN6_CAVPO	MLST8	0.742969	0.277476	0.722524
309	tr|Q53YS8|Q53YS8_CAVPO	SOD1	0.740601	0.457387	0.542613
310	tr|H0VGN5|H0VGN5_CAVPO	PPIL1	0.739767	0.398947	0.601053
311	tr|H0VCS9|H0VCS9_CAVPO	NUP107	0.738593	0.319347	0.680653
312	tr|H0VE10|H0VE10_CAVPO	HK2	0.737109	0.8184	0.1816
313	tr|H0V681|H0V681_CAVPO	VPS28	0.736822	0.108138	0.891862
314	tr|H0V5Z4|H0V5Z4_CAVPO	SYNE2	0.736431	0.539524	0.460476
315	tr|H0VDK8|H0VDK8_CAVPO	SMC3	0.735816	0.478941	0.521059
316	tr|H0V6W6|H0V6W6_CAVPO	VAPA	0.735119	0.313912	0.686088
317	tr|H0VVY4|H0VVY4_CAVPO	ACADVL	0.734433	0.249875	0.750125
318	tr|H0UZH7|H0UZH7_CAVPO	FAM134C	0.732461	0.379902	0.620098
319	tr|H0W5X1|H0W5X1_CAVPO	PPTC7	0.73076	0.235977	0.764023
320	tr|H0VFK8|H0VFK8_CAVPO	SPHKAP	0.729333	0.313946	0.686054
321	tr|Q8K1W3|Q8K1W3_CAVPO	irbp	0.72705	0.206646	0.793354
322	tr|H0W1K1|H0W1K1_CAVPO	ADNP	0.723774	0.225412	0.774588
323	tr|H0VAD0|H0VAD0_CAVPO	GARS	0.721777	0.163873	0.836127
324	tr|H0VH03|H0VH03_CAVPO	TMX3	0.719671	0.284616	0.715384
325	tr|H0VC49|H0VC49_CAVPO	IMPG2	0.715396	0.655071	0.344929
326	tr|H0VYG3|H0VYG3_CAVPO	LMNA	0.710415	0.411381	0.588619
327	tr|H0V7G4|H0V7G4_CAVPO	MTCH2	0.708403	0.368812	0.631188
328	tr|H0V587|H0V587_CAVPO	ARL6	0.705989	0.784673	0.215327
329	tr|H0VJC0|H0VJC0_CAVPO	CPT2	0.705936	0.757043	0.242957
330	tr|H0VR11|H0VR11_CAVPO	NDUFB7	0.704694	0.576984	0.423016
331	tr|H0VIG9|H0VIG9_CAVPO	MSH3	0.70357	0.495103	0.504897
332	tr|H0UY44|H0UY44_CAVPO	RPL15	0.699142	0.46686	0.53314
333	tr|H0UTA9|H0UTA9_CAVPO	MECR	0.698814	0.277846	0.722154
334	tr|H0V3J1|H0V3J1_CAVPO	DNAJB2	0.697846	0.248454	0.751546
335	tr|H0VTF1|H0VTF1_CAVPO	ABCA4	0.696945	0.795697	0.204303
336	tr|H0W286|H0W286_CAVPO	ADO	0.694358	0.306286	0.693714
337	tr|H0UTY8|H0UTY8_CAVPO	TMX4	0.693235	0.460029	0.539971
338	tr|H0VKD3|H0VKD3_CAVPO	PDCD10	0.692983	0.152908	0.847092
339	tr|A4L9L3|A4L9L3_CAVPO	Rho	0.690928	0.900653	0.0993469
340	tr|H0V9C5|H0V9C5_CAVPO	CSAD	0.689106	0.390152	0.609848
341	tr|H0VYB6|H0VYB6_CAVPO	AGPAT3	0.688556	0.616819	0.383181
342	tr|H0WA63|H0WA63_CAVPO	DOLPP1	0.688507	0.362264	0.637736
343	tr|H0V0A3|H0V0A3_CAVPO	PNPO	0.687962	0.298137	0.701863
344	tr|H0VX00|H0VX00_CAVPO	HSPBP1	0.687347	0.337587	0.662413
345	tr|H0VNV0|H0VNV0_CAVPO	GRK1	0.684526	0.915426	0.0845739
346	tr|H0VFU2|H0VFU2_CAVPO	USP19	0.678105	0.210641	0.789359
347	tr|H0VZM9|H0VZM9_CAVPO	AQP5	0.677305	0.904325	0.0956747
348	tr|H0VJH3|H0VJH3_CAVPO	AGO1	0.677068	0.320235	0.679765
349	tr|H0VCR5|H0VCR5_CAVPO	DDX39A	0.676404	0.549871	0.450129
350	tr|H0VTS8|H0VTS8_CAVPO	ENOPH1	0.675283	0.321574	0.678426
351	tr|H0VWH5|H0VWH5_CAVPO	ANKRD33B	0.674416	0.500037	0.499963
352	tr|H0V2B4|H0V2B4_CAVPO	LOC100717315	0.674378	0.313988	0.686012
353	tr|H0VFW6|H0VFW6_CAVPO	LASP1	0.674059	0.235702	0.764298
354	tr|H0VAA0|H0VAA0_CAVPO	MYO18A	0.672876	0.271231	0.728769
355	tr|H0VCC4|H0VCC4_CAVPO	Mbp	0.672179	0.482681	0.517319
356	tr|H0VI68|H0VI68_CAVPO	PRPSAP2	0.667064	0.256657	0.743343
357	tr|H0VK64|H0VK64_CAVPO	MRPL37	0.665777	0.0567203	0.94328
358	tr|H0VH54|H0VH54_CAVPO	DNAJB4	0.661879	0.299156	0.700844
359	tr|H0VA50|H0VA50_CAVPO	RS1	0.660561	0.834482	0.165518
360	tr|H0VIA6|H0VIA6_CAVPO	GUCY1A3	0.658565	0.483897	0.516103
361	tr|H0V0Z5|H0V0Z5_CAVPO	CAMKV	0.646224	0.260085	0.739915
362	tr|H0WBQ6|H0WBQ6_CAVPO	HIST1H1C	0.644208	0.435615	0.564385
363	tr|H0VGD3|H0VGD3_CAVPO	Ndufa9	0.643969	0.798899	0.201101
364	tr|H0V3L3|H0V3L3_CAVPO	VWA5A	0.638495	0.409205	0.590795
365	tr|H0VAK4|H0VAK4_CAVPO	DIRAS2	0.636455	0.230774	0.769226
366	tr|H0VEC3|H0VEC3_CAVPO	USP39	0.636337	0.303581	0.696419
367	tr|H0VI22|H0VI22_CAVPO	GPM6B	0.63608	0.307184	0.692816
368	tr|H0VQ12|H0VQ12_CAVPO	TFRC	0.631387	0.288373	0.711627
369	tr|H0VSK5|H0VSK5_CAVPO	DCAF7	0.629996	0.402706	0.597294
370	tr|H0UTW8|H0UTW8_CAVPO	BPGM	0.629072	0.281056	0.718944
371	tr|H0VNZ8|H0VNZ8_CAVPO	NPTN	0.628876	0.632242	0.367758
372	tr|H0VLY6|H0VLY6_CAVPO	MBOAT7	0.627156	0.54015	0.45985
373	tr|H0V206|H0V206_CAVPO	NUDT3	0.626461	0.349481	0.650519
374	tr|H0UTP3|H0UTP3_CAVPO	GUCY1A2	0.622859	0.398994	0.601006
375	tr|H0VQZ3|H0VQZ3_CAVPO	KDSR	0.62284	0.64409	0.35591
376	tr|H0V7D2|H0V7D2_CAVPO	SND1	0.62053	0.261917	0.738083
377	tr|H0VDM9|H0VDM9_CAVPO	EFR3A	0.619359	0.55545	0.44455
378	tr|H0VKG9|H0VKG9_CAVPO	PACSIN1	0.61781	0.559012	0.440988
379	tr|H0V568|H0V568_CAVPO	RAB5A	0.616192	0.123821	0.876179
380	tr|H0UWE2|H0UWE2_CAVPO	OTUD7B	0.615293	0.268166	0.731834
381	tr|H0V511|H0V511_CAVPO	HDHD1	0.611396	0.272447	0.727553
382	tr|H0VX59|H0VX59_CAVPO	ROM1	0.607633	0.899511	0.100489
383	tr|H0VBM8|H0VBM8_CAVPO	BLVRA	0.605205	0.408248	0.591752
384	tr|H0VDK5|H0VDK5_CAVPO	NR2E3	0.604987	0.501422	0.498578
385	tr|H0UVA5|H0UVA5_CAVPO	TRIM3	0.603895	0.527777	0.472223
386	tr|H0W5W2|H0W5W2_CAVPO	PI4KA	0.600747	0.516359	0.483641
387	tr|H0UZX7|H0UZX7_CAVPO	ATAD1	0.600126	0.246917	0.753083
388	tr|H0UTQ3|H0UTQ3_CAVPO	MYH9	0.597903	0.261002	0.738998
389	tr|H0V7E1|H0V7E1_CAVPO	IMPDH1	0.597677	0.820886	0.179114
390	tr|H0WBY0|H0WBY0_CAVPO	MVK	0.597446	0.381629	0.618371
391	tr|H0V710|H0V710_CAVPO	SNCB	0.597119	0.136948	0.863052
392	tr|H0V9T2|H0V9T2_CAVPO	RGS6	0.597024	0.265483	0.734517
393	tr|H0VLA8|H0VLA8_CAVPO	PREP	0.595103	0.352583	0.647417
394	tr|H0VPG0|H0VPG0_CAVPO	C16orf62	0.592914	0.23312	0.76688
395	tr|H0V0R8|H0V0R8_CAVPO	CTPS1	0.592885	0.385254	0.614746
396	tr|H0VG92|H0VG92_CAVPO	NDUFA12	0.592751	0.713409	0.286591
397	tr|H0UY16|H0UY16_CAVPO	MYH14	0.591376	0.217428	0.782572
398	tr|H0VJP8|H0VJP8_CAVPO	AP3B2	0.588275	0.264362	0.735638
399	tr|H0VHD6|H0VHD6_CAVPO	ADCK1	0.587671	0.198639	0.801361
400	tr|H0UU38|H0UU38_CAVPO	PFN2	0.583433	0.391465	0.608535
401	tr|H0UZ87|H0UZ87_CAVPO	CLYBL	0.582593	0.242175	0.757825
402	tr|H0VMU3|H0VMU3_CAVPO	MAPK1	0.582385	0.388472	0.611528
403	tr|H0VJP1|H0VJP1_CAVPO	U2SURP	0.582149	0.239584	0.760416
404	tr|H0VMW5|H0VMW5_CAVPO	RGS9	0.581043	0.833291	0.166709
405	tr|H0V894|H0V894_CAVPO	NDUFV1	0.580702	0.812893	0.187107
406	tr|H0VWA0|H0VWA0_CAVPO	S100B	0.580173	0.671767	0.328233
407	tr|H0WBW5|H0WBW5_CAVPO	LOC100717751	0.579542	0.326447	0.673553
408	tr|H0UVK3|H0UVK3_CAVPO	POLR2G	0.579188	0.396871	0.603129
409	tr|H0VNX3|H0VNX3_CAVPO	Mif	0.577609	0.278504	0.721496
410	tr|H0VAC3|H0VAC3_CAVPO	DNAJC11	0.57727	0.278631	0.721369
411	tr|H0VRP0|H0VRP0_CAVPO	SEC24A	0.577011	0.340247	0.659753
412	tr|Q9TEG1|Q9TEG1_CAVPO	NADH5	0.576937	0.512728	0.487272
413	tr|H0VHH6|H0VHH6_CAVPO	ABCB7	0.576177	0.400083	0.599917
414	tr|H0W2R8|H0W2R8_CAVPO	PDE6B	0.573458	0.847585	0.152415
415	tr|H0W8J0|H0W8J0_CAVPO	SELENBP1	0.572507	0.674431	0.325569
416	tr|H0UZJ7|H0UZJ7_CAVPO	SCPEP1	0.571113	0.205467	0.794533
417	tr|H0V4U0|H0V4U0_CAVPO	Skp1	0.570805	0.374065	0.625935
418	tr|H0VN61|H0VN61_CAVPO	MRI1	0.569561	0.313922	0.686078
419	tr|H0V1S2|H0V1S2_CAVPO	CHMP4B	0.569244	0.232786	0.767214
420	tr|H0VIZ9|H0VIZ9_CAVPO	Rps16	0.568919	0.547562	0.452438
421	tr|H0UWB3|H0UWB3_CAVPO	GUCY2D	0.568836	0.835686	0.164314
422	tr|H0W8Q2|H0W8Q2_CAVPO	SIRT5	0.56732	0.866904	0.133096
423	tr|H0VHS2|H0VHS2_CAVPO	WDR48	0.567275	0.179435	0.820565
424	tr|H0W4K7|H0W4K7_CAVPO	SAFB	0.561129	0.234663	0.765337
425	tr|H0W5U3|H0W5U3_CAVPO	Ndufb8	0.560503	0.810387	0.189613
426	tr|H0W4F9|H0W4F9_CAVPO	APOA1BP	0.56022	0.3965	0.6035
427	tr|H0V2N0|H0V2N0_CAVPO	Atp1b1	0.560156	0.35289	0.64711
428	tr|H0V163|H0V163_CAVPO	ANK2	0.558118	0.415942	0.584058
429	tr|H0WA39|H0WA39_CAVPO	MAP2K6	0.55779	0.373751	0.626249
430	tr|H0VM72|H0VM72_CAVPO	CD9	0.556542	0.40675	0.59325
431	tr|H0VH39|H0VH39_CAVPO	TUFM	0.555086	0.521743	0.478257
432	tr|H0VB53|H0VB53_CAVPO	SNX5	0.553866	0.383748	0.616252
433	tr|H0V4H1|H0V4H1_CAVPO	SNRPB2	0.553634	0.43474	0.56526
434	tr|H0VP63|H0VP63_CAVPO	ZC3H14	0.553506	0.288675	0.711325
435	tr|H0UUI3|H0UUI3_CAVPO	Higd1a	0.552739	0.339219	0.660781
436	tr|H0VG94|H0VG94_CAVPO	WASF3	0.550731	0.577249	0.422751
437	tr|H0VYB3|H0VYB3_CAVPO	IQSEC1	0.550021	0.530853	0.469147
438	tr|H0VQ68|H0VQ68_CAVPO	ATP5F1	0.547659	0.478494	0.521506
439	tr|H0V834|H0V834_CAVPO	ACAD8	0.547314	0.426099	0.573901
440	tr|H0V943|H0V943_CAVPO	MYO6	0.543032	0.243781	0.756219
441	tr|H0VR89|H0VR89_CAVPO	NDUFA6	0.542413	0.401109	0.598891
442	tr|H0V8F0|H0V8F0_CAVPO	PDHB	0.54232	0.699221	0.300779
443	tr|H0W2T3|H0W2T3_CAVPO	WDR17	0.542263	0.291495	0.708505
444	tr|H0UY00|H0UY00_CAVPO	ENDOD1	0.542028	0.47434	0.52566
445	tr|H0VCN6|H0VCN6_CAVPO	NUDT4	0.541016	0.635616	0.364384
446	tr|H0W4G1|H0W4G1_CAVPO	AHCYL2	0.540587	0.441679	0.558321
447	tr|H0VP14|H0VP14_CAVPO	AIFM1	0.540171	0.872898	0.127102
448	tr|H0VDA2|H0VDA2_CAVPO	CNTNAP1	0.538382	0.300118	0.699882
449	tr|H0VCG2|H0VCG2_CAVPO	NDUFV2	0.538085	0.570011	0.429989
450	tr|H0VH31|H0VH31_CAVPO	ATP5C1	0.535571	0.796972	0.203028
451	tr|H0V723|H0V723_CAVPO	COASY	0.532645	0.353746	0.646254
452	tr|H0V393|H0V393_CAVPO	ADK	0.532096	0.481783	0.518217
453	tr|H0UWM0|H0UWM0_CAVPO	PDE12	0.530673	0.211617	0.788383
454	tr|H0UVR3|H0UVR3_CAVPO	BBS7	0.530272	0.685711	0.314289
455	tr|H0V7D4|H0V7D4_CAVPO	ARFIP2	0.529754	0.462326	0.537674
456	tr|H0VHN9|H0VHN9_CAVPO	ADCY2	0.529645	0.406539	0.593461
457	tr|H0VSL6|H0VSL6_CAVPO	Rqcd1	0.526392	0.311893	0.688107
458	tr|H0VLT5|H0VLT5_CAVPO	ARL6IP1	0.526312	0.386061	0.613939
459	tr|H0UWN7|H0UWN7_CAVPO	FAM63A	0.525702	0.426933	0.573067
460	tr|H0W0X2|H0W0X2_CAVPO	RGS9BP	0.525592	0.949671	0.0503285
461	tr|H0VAX0|H0VAX0_CAVPO	GSTM1	0.52309	0.772173	0.227827
462	tr|H0V6R0|H0V6R0_CAVPO	NMRAL1	0.523374	0.298611	0.701389
463	tr|H0V1R3|H0V1R3_CAVPO	CDC42BPB	0.522159	0.181145	0.818855
464	tr|H0WAP2|H0WAP2_CAVPO	COPS7B	0.521411	0.288696	0.711304
465	tr|H0VZ43|H0VZ43_CAVPO	LOC100732987	0.519987	0.541321	0.458679
466	tr|H0VJR7|H0VJR7_CAVPO	AGL	0.517452	0.768775	0.231225
467	tr|H0UZ93|H0UZ93_CAVPO	ATG7	0.517361	0.547586	0.452414
468	tr|H0VF70|H0VF70_CAVPO	CCBL2	0.517099	0.307692	0.692308
469	tr|H0VNC0|H0VNC0_CAVPO	GRK7	0.516808	0.516519	0.483481
470	tr|H0VP88|H0VP88_CAVPO	ADCK4	0.515161	0.460637	0.539363
471	tr|H0W617|H0W617_CAVPO	EEF1A2	0.514468	0.196331	0.803669
472	tr|H0VIU6|H0VIU6_CAVPO	PPM1H	0.514159	0.519297	0.480703
473	tr|H0VGN2|H0VGN2_CAVPO	BCKDHB	0.513843	0.401511	0.598489
474	tr|H0VP27|H0VP27_CAVPO	SEC16A	0.513824	0.242065	0.757935
475	tr|H0V564|H0V564_CAVPO	BRD1	0.513707	0.277361	0.722639
476	tr|H0WCB3|H0WCB3_CAVPO	GCDH	0.510468	0.366177	0.633823
477	tr|H0VCC3|H0VCC3_CAVPO	GNGT1	0.510207	0.550037	0.449963
478	tr|H0VU00|H0VU00_CAVPO	GUCA1A	0.50801	0.232696	0.767304
479	tr|H0VRY6|H0VRY6_CAVPO	ISOC2	0.507667	0.602221	0.397779
480	tr|H0W8M2|H0W8M2_CAVPO	LOC100715243	0.507543	0.387836	0.612164
481	tr|H0VNY0|H0VNY0_CAVPO	GNB5	0.507514	0.844369	0.155631
482	tr|A9LS49|A9LS49_CAVPO	Gnat1	0.506815	0.950987	0.0490127
483	tr|H0V9L0|H0V9L0_CAVPO	HTT	0.506569	0.543311	0.456689
484	tr|H0V7M6|H0V7M6_CAVPO	SUGP2	0.505017	0.408671	0.591329
485	tr|H0V1Z1|H0V1Z1_CAVPO	MAPRE2	0.502245	0.366981	0.633019
486	tr|H0WA58|H0WA58_CAVPO	HINT3	0.500343	0.778006	0.221994
487	tr|H0V363|H0V363_CAVPO	COMT	0.499429	0.38414	0.61586
488	tr|H0VIE8|H0VIE8_CAVPO	SLC25A23	0.498552	0.497274	0.502726
489	tr|H0UZ91|H0UZ91_CAVPO	TCOF1	0.498212	0.374944	0.625056
490	tr|H0V4N9|H0V4N9_CAVPO	ATP2B3	0.496033	0.396357	0.603643
491	tr|H0V804|H0V804_CAVPO	GALM	0.495132	0.83875	0.16125
492	tr|H0W399|H0W399_CAVPO	THEM6	0.49506	0.502066	0.497934
493	tr|H0W525|H0W525_CAVPO	NDUFA13	0.49444	0.655781	0.344219
494	tr|H0VM09|H0VM09_CAVPO	SGPL1	0.494141	0.586183	0.413817
495	tr|H0V025|H0V025_CAVPO	APIP	0.493946	0.377592	0.622408
496	tr|H0WBK0|H0WBK0_CAVPO	YWHAB	0.491673	0.284816	0.715184
497	tr|H0UZ17|H0UZ17_CAVPO	NUDT12	0.491479	0.507363	0.492637
498	tr|H0VFG9|H0VFG9_CAVPO	STRBP	0.490569	0.396807	0.603193
499	tr|H0VK50|H0VK50_CAVPO	CASKIN1	0.489372	0.306176	0.693824
500	tr|H0W1J8|H0W1J8_CAVPO	CNGA1	0.487908	0.724378	0.275622
501	tr|H0V329|H0V329_CAVPO	RANGAP1	0.487876	0.376963	0.623037
502	tr|H0VBU1|H0VBU1_CAVPO	SYN2	0.487706	0.33245	0.66755
503	tr|H0V0H4|H0V0H4_CAVPO	DDX23	0.487475	0.322109	0.677891
504	tr|H0VGH5|H0VGH5_CAVPO	CLPTM1	0.487092	0.333671	0.666329
505	tr|H0VPX6|H0VPX6_CAVPO	Dnajb6	0.487069	0.273759	0.726241
506	tr|H0VGT5|H0VGT5_CAVPO	KIF1A	0.486758	0.318967	0.681033
507	tr|H0UW56|H0UW56_CAVPO	NDUFS8	0.483944	0.624336	0.375664
508	tr|H0VX01|H0VX01_CAVPO	RAB28	0.480929	0.702196	0.297804
509	tr|H0W3V6|H0W3V6_CAVPO	GMPPB	0.480584	0.391437	0.608563
510	tr|H0VF29|H0VF29_CAVPO	RLBP1	0.480031	0.251933	0.748067
511	tr|H0V068|H0V068_CAVPO	AVEN	0.479098	0.392319	0.607681
512	tr|H0VEI1|H0VEI1_CAVPO	NRF1	0.477745	0.23028	0.76972
513	tr|H0VS89|H0VS89_CAVPO	SUCLA2	0.477626	0.913047	0.0869534
514	tr|H0VQ97|H0VQ97_CAVPO	RMDN3	0.476795	0.713986	0.286014
515	tr|H0V4W8|H0V4W8_CAVPO	SAMM50	0.476318	0.344257	0.655743
516	tr|H0VEI7|H0VEI7_CAVPO	Nsf	0.475632	0.716739	0.283261
517	tr|H0WCH8|H0WCH8_CAVPO	HIST1H3C	0.474609	0.909371	0.0906292
518	tr|H0VUX6|H0VUX6_CAVPO	GUK1	0.472777	0.442349	0.557651
519	tr|H0VK07|H0VK07_CAVPO	GDPD1	0.471369	0.0952211	0.904779
520	tr|H0V1E0|H0V1E0_CAVPO	GSKIP	0.46923	0.150807	0.849193
521	tr|H0V528|H0V528_CAVPO	SLC25A4	0.468348	0.37724	0.62276
522	tr|H0VLD8|H0VLD8_CAVPO	CHCHD2	0.468037	0.438139	0.561861
523	tr|H0VX18|H0VX18_CAVPO	DCTN4	0.46793	0.13891	0.86109
524	tr|H0WCI2|H0WCI2_CAVPO	PHOSPHO1	0.46704	0.580901	0.419099
525	tr|H0VHE3|H0VHE3_CAVPO	CDS1	0.466796	0.591553	0.408447
526	tr|H0UYT9|H0UYT9_CAVPO	BCS1L	0.466007	0.556347	0.443653
527	tr|H0VDW5|H0VDW5_CAVPO	SRP68	0.464741	0.181687	0.818313
528	tr|H0V181|H0V181_CAVPO	BPNT1	0.463115	0.369279	0.630721
529	tr|H0VC35|H0VC35_CAVPO	SYNE1	0.462884	0.545898	0.454102
530	tr|H0VRF9|H0VRF9_CAVPO	PCBP4	0.462806	0.255208	0.744792
531	tr|H0VSX8|H0VSX8_CAVPO	CD2BP2	0.462023	0.575864	0.424136
532	tr|H0V7R6|H0V7R6_CAVPO	COX6A1	0.461922	0.426655	0.573345
533	tr|H0V406|H0V406_CAVPO	RTN3	0.461357	0.603904	0.396096
534	tr|Q8VD40|Q8VD40_CAVPO	OCP1	0.461075	0.473438	0.526562
535	tr|H0WC55|H0WC55_CAVPO	PRPH2	0.460095	0.816601	0.183399
536	tr|H0UTW5|H0UTW5_CAVPO	HINT2	0.459676	0.535079	0.464921
537	tr|H0VD21|H0VD21_CAVPO	SLC1A4	0.459104	0.642005	0.357995
538	tr|H0VC58|H0VC58_CAVPO	PFKM	0.457516	0.385887	0.614113
539	tr|H0UZQ0|H0UZQ0_CAVPO	NDUFB11	0.457017	0.829157	0.170843
540	tr|H0VGS6|H0VGS6_CAVPO	NUP133	0.456275	0.552721	0.447279
541	tr|H0VUS4|H0VUS4_CAVPO	PGRMC2	0.455969	0.408248	0.591752
542	tr|H0VDM6|H0VDM6_CAVPO	ITGB1	0.453308	0.494872	0.505128
543	tr|H0V5Q8|H0V5Q8_CAVPO	NDUFS1	0.451184	0.440932	0.559068
544	tr|H0VY24|H0VY24_CAVPO	Akr1b10	0.450514	0.4196	0.5804
545	tr|H0UT76|H0UT76_CAVPO	CAPNS1	0.450167	0.2386	0.7614
546	tr|H0UX41|H0UX41_CAVPO	RAP1GDS1	0.450064	0.495021	0.504979
547	tr|H0VN38|H0VN38_CAVPO	STX12	0.449165	0.235702	0.764298
548	tr|H0VHZ1|H0VHZ1_CAVPO	CPSF2	0.448961	0.408248	0.591752
549	tr|H0V178|H0V178_CAVPO	EPRS	0.448522	0.495207	0.504793
550	tr|H0UW67|H0UW67_CAVPO	PFKP	0.447747	0.455586	0.544414
551	tr|H0W6X4|H0W6X4_CAVPO	SEC23A	0.447162	0.168096	0.831904
552	tr|H0VAM2|H0VAM2_CAVPO	VAT1L	0.446639	0.859676	0.140324
553	tr|H0UW36|H0UW36_CAVPO	Fam192a	0.446344	0.532768	0.467232
554	tr|H0VEU6|H0VEU6_CAVPO	DMXL2	0.446015	0.666615	0.333385
555	tr|H0VU32|H0VU32_CAVPO	ITGA2	0.445523	0.27618	0.72382
556	tr|Q99NA8|Q99NA8_CAVPO	MAO-A	0.445277	0.520693	0.479307
557	tr|H0VX80|H0VX80_CAVPO	SLC16A3	0.444473	0.388797	0.611203
558	tr|H0VJK3|H0VJK3_CAVPO	SLC25A3	0.443926	0.363467	0.636533
559	tr|H0V1J1|H0V1J1_CAVPO	TERF2	0.442907	0.37805	0.62195
560	tr|H0WB33|H0WB33_CAVPO	UROD	0.440938	0.244585	0.755415
561	tr|H0VD03|H0VD03_CAVPO	DNAJC6	0.440732	0.196432	0.803568
562	tr|H0UVY0|H0UVY0_CAVPO	GNG2	0.44054	0.20062	0.79938
563	tr|H0VG68|H0VG68_CAVPO	NDUFA10	0.440093	0.736709	0.263291
564	tr|H0VSW9|H0VSW9_CAVPO	FAM160B1	0.439284	0.592387	0.407613
565	tr|H0VRX2|H0VRX2_CAVPO	SLC25A12	0.438013	0.886863	0.113137
566	tr|H0VY67|H0VY67_CAVPO	PSMB2	0.437732	0.248597	0.751403
567	tr|H0UWZ9|H0UWZ9_CAVPO	UNC45A	0.436487	0.671099	0.328901
568	tr|H0VLZ0|H0VLZ0_CAVPO	STAT1	0.436233	0.288675	0.711325
569	tr|H0VRC9|H0VRC9_CAVPO	PEX14	0.435824	0.652018	0.347982
570	tr|H0VSA3|H0VSA3_CAVPO	SRPR	0.434452	0.157273	0.842727
571	tr|H0VP72|H0VP72_CAVPO	TPM4	0.433911	0.206197	0.793803
572	tr|H0VLB8|H0VLB8_CAVPO	CDH2	0.433708	0.313805	0.686195
573	tr|H0V3P5|H0V3P5_CAVPO	SNRPD1	0.432644	0.528115	0.471885
574	tr|H0UUI2|H0UUI2_CAVPO	Map4	0.431973	0.342974	0.657026
575	tr|H0VJ55|H0VJ55_CAVPO	FAM151B	0.431624	0.346541	0.653459
576	tr|H0WCW9|H0WCW9_CAVPO	PYGB	0.431421	0.579896	0.420104
577	tr|H0W1W7|H0W1W7_CAVPO	SARM1	0.431383	0.222961	0.777039
578	tr|H0V3S0|H0V3S0_CAVPO	H3f3a	0.430998	0.845718	0.154282
579	tr|H0VIX1|H0VIX1_CAVPO	SIRT2	0.427088	0.566861	0.433139
580	tr|H0V2I4|H0V2I4_CAVPO	Gad1	0.4268	0.389235	0.610765
581	tr|H0V3I8|H0V3I8_CAVPO	TUBA4A	0.424915	0.740835	0.259165
582	tr|H0VJ80|H0VJ80_CAVPO	DGKE	0.424357	0.325236	0.674764
583	tr|H0VNL9|H0VNL9_CAVPO	CTNNA1	0.424331	0.229134	0.770866
584	tr|H0VWP6|H0VWP6_CAVPO	CAPN2	0.42307	0.411868	0.588132
585	tr|H0VW15|H0VW15_CAVPO	YWHAZ	0.421649	0.315957	0.684043
586	tr|H0V8K5|H0V8K5_CAVPO	SLC17A7	0.420528	0.6538	0.3462
587	tr|H0VP57|H0VP57_CAVPO	IPO7	0.420335	0.374237	0.625763
588	tr|H0V9U7|H0V9U7_CAVPO	NDUFB9	0.420332	0.610019	0.389981
589	tr|H0UWB0|H0UWB0_CAVPO	GYG1	0.419832	0.843079	0.156921
590	tr|H0W5P7|H0W5P7_CAVPO	VAX2	0.419818	0.344373	0.655627
591	tr|H0V927|H0V927_CAVPO	CCT6A	0.419649	0.290771	0.709229
592	tr|H0VIN3|H0VIN3_CAVPO	PITPNM1	0.419474	0.400636	0.599364
593	tr|H0V2C4|H0V2C4_CAVPO	ABHD12	0.419437	0.320695	0.679305
594	tr|H0UXN5|H0UXN5_CAVPO	ECI1	0.418475	0.732138	0.267862
595	tr|H0V326|H0V326_CAVPO	MED20	0.418414	0.293361	0.706639
596	tr|H0WBF6|H0WBF6_CAVPO	CALCOCO1	0.417176	0.145587	0.854413
597	tr|H0V582|H0V582_CAVPO	LHPP	0.416841	0.3325	0.6675
598	tr|H0W8E5|H0W8E5_CAVPO	FKBP8	0.416679	0.256563	0.743437
599	tr|H0VBV1|H0VBV1_CAVPO	WDR7	0.41593	0.445615	0.554385
600	tr|H0VJC9|H0VJC9_CAVPO	GNAT2	0.415326	0.440986	0.559014
601	tr|H0WBG7|H0WBG7_CAVPO	ASNA1	0.415023	0.379661	0.620339
602	tr|H0VR28|H0VR28_CAVPO	COX6C	0.414374	0.962612	0.0373877
603	tr|H0VGU7|H0VGU7_CAVPO	FXR1	0.414309	0.368841	0.631159
604	tr|H0VFI7|H0VFI7_CAVPO	PPP3CA	0.414107	0.382983	0.617017
605	tr|H0V3E6|H0V3E6_CAVPO	GBAS	0.413969	0.259613	0.740387
606	tr|H0W1T5|H0W1T5_CAVPO	Dcun1d1	0.413834	0.455966	0.544034
607	tr|H0VHJ2|H0VHJ2_CAVPO	KIF21A	0.412817	0.443158	0.556842
608	tr|H0W3B9|H0W3B9_CAVPO	HIST1H1E	0.412793	0.208552	0.791448
609	tr|H0UWE9|H0UWE9_CAVPO	SLC25A22	0.412354	0.824556	0.175444
610	tr|H0V9I9|H0V9I9_CAVPO	AP3S1	0.411812	0.443963	0.556037
611	tr|H0W3J4|H0W3J4_CAVPO	OXR1	0.411302	0.362886	0.637114
612	tr|H0VH82|H0VH82_CAVPO	TARS2	0.409527	0.0217257	0.978274
613	tr|H0VVE0|H0VVE0_CAVPO	Ndufa11	0.408756	0.834472	0.165528
614	tr|H0WBX9|H0WBX9_CAVPO	ARF1	0.408294	0.330642	0.669358
615	tr|H0V512|H0V512_CAVPO	AQP11	0.407682	0.203167	0.796833
616	tr|H0VLV8|H0VLV8_CAVPO	SLC4A10	0.406373	0.309617	0.690383
617	tr|H0VJC5|H0VJC5_CAVPO	ANKMY2	0.406062	0.298766	0.701234
618	tr|H0UXF8|H0UXF8_CAVPO	ELMOD2	0.405165	0.591339	0.408661
619	tr|H0UYB7|H0UYB7_CAVPO	HMGN1	0.403891	0.488113	0.511887
620	tr|A9LS48|A9LS48_CAVPO	Gnb1	0.40351	0.894536	0.105464
621	tr|H0VUZ3|H0VUZ3_CAVPO	CTNNA2	0.403146	0.448008	0.551992
622	tr|H0VKJ8|H0VKJ8_CAVPO	SGIP1	0.402971	0.322745	0.677255
623	tr|H0W7C0|H0W7C0_CAVPO	PHYHD1	0.402175	0.271938	0.728062
624	tr|H0V1N1|H0V1N1_CAVPO	NDUFS6	0.402158	0.572517	0.427483
625	tr|H0VGG4|H0VGG4_CAVPO	SV2A	0.399807	0.364802	0.635198
626	tr|H0VVS6|H0VVS6_CAVPO	PGP	0.399798	0.485862	0.514138
627	tr|H0W865|H0W865_CAVPO	LOC100736110	0.399511	0.244324	0.755676
628	tr|H0W9J9|H0W9J9_CAVPO	PRRC2A	0.399106	0.396858	0.603142
629	tr|H0UV24|H0UV24_CAVPO	BBS9	0.399055	0.408248	0.591752
630	tr|H0V5M6|H0V5M6_CAVPO	CLTC	0.398948	0.54293	0.45707
631	tr|H0VPA7|H0VPA7_CAVPO	GPT2	0.398004	0.369136	0.630864
632	tr|H0VD27|H0VD27_CAVPO	CUTA	0.397955	0.18978	0.81022
633	tr|H0W3K3|H0W3K3_CAVPO	ATP2B2	0.397941	0.57735	0.42265
634	tr|H0V555|H0V555_CAVPO	USMG5	0.397073	0.769803	0.230197
635	tr|H0VW18|H0VW18_CAVPO	EDC4	0.395877	0.212503	0.787497
636	tr|H0V5X7|H0V5X7_CAVPO	DDX42	0.394657	0.181938	0.818062
637	tr|H0UTE6|H0UTE6_CAVPO	LRPPRC	0.394464	0.267816	0.732184
638	tr|H0VG08|H0VG08_CAVPO	TMEM33	0.393283	0.281962	0.718038
639	tr|H0VPZ2|H0VPZ2_CAVPO	SNCA	0.392411	0.40365	0.59635
640	tr|H0VLR4|H0VLR4_CAVPO	MECP2	0.392205	0.818564	0.181436
641	tr|H0W2U4|H0W2U4_CAVPO	KIF5C	0.389515	0.285449	0.714551
642	tr|H0V5E7|H0V5E7_CAVPO	HADHB	0.38929	0.566034	0.433966
643	tr|H0VJN0|H0VJN0_CAVPO	GFER	0.389054	0.471855	0.528145
644	tr|H0VRS1|H0VRS1_CAVPO	TFG	0.388436	0.258358	0.741642
645	tr|H0UWF4|H0UWF4_CAVPO	MAT2A	0.388226	0.203353	0.796647
646	tr|H0UVZ9|H0UVZ9_CAVPO	SRPK2	0.38772	0.27526	0.72474
647	tr|H0VEC4|H0VEC4_CAVPO	DLST	0.385681	0.421349	0.578651
648	tr|H0VH73|H0VH73_CAVPO	Atp1a3	0.385616	0.308041	0.691959
649	tr|H0V3K6|H0V3K6_CAVPO	KPNA3	0.385417	0.259691	0.740309
650	tr|H0VLJ1|H0VLJ1_CAVPO	NDUFS2	0.384643	0.82149	0.17851
651	tr|H0VJ14|H0VJ14_CAVPO	UBXN4	0.384283	0.392892	0.607108
652	tr|H0UYD3|H0UYD3_CAVPO	REEP2	0.383727	0.13013	0.86987
653	tr|B3SI06|B3SI06_CAVPO	atp1a1	0.383274	0.316008	0.683992
654	tr|H0V2J4|H0V2J4_CAVPO	CCDC148	0.383155	0.30783	0.69217
655	tr|H0VLK6|H0VLK6_CAVPO	OPA3	0.382577	0.708227	0.291773
656	tr|H0W0N2|H0W0N2_CAVPO	CPLX3	0.382548	0.185962	0.814038
657	tr|H0VHK7|H0VHK7_CAVPO	KDM1A	0.382418	0.35859	0.64141
658	tr|H0V629|H0V629_CAVPO	PPP1CC	0.381809	0.390336	0.609664
659	tr|H0VLK1|H0VLK1_CAVPO	TMTC3	0.381519	0.283893	0.716107
660	tr|H0VPK7|H0VPK7_CAVPO	MAP1LC3A	0.381336	0.52247	0.47753
661	tr|H0W400|H0W400_CAVPO	SNF8	0.38097	0.346812	0.653188
662	tr|H0V5Y4|H0V5Y4_CAVPO	GNPDA2	0.380508	0.641325	0.358675
663	tr|H0VWU0|H0VWU0_CAVPO	CSTF2	0.380441	0.453709	0.546291
664	tr|H0VKJ3|H0VKJ3_CAVPO	NDUFAB1	0.380387	0.656812	0.343188
665	tr|H0UUF6|H0UUF6_CAVPO	PNP	0.379643	0.887211	0.112789
666	tr|H0VFT4|H0VFT4_CAVPO	QARS	0.378237	0.328709	0.671291
667	tr|H0V3S2|H0V3S2_CAVPO	NFU1	0.377491	0.398128	0.601872
668	tr|H0VKN8|H0VKN8_CAVPO	POLR2I	0.376799	0.403045	0.596955
669	tr|Q9TEG8|Q9TEG8_CAVPO	COII	0.37563	0.607147	0.392853
670	tr|H0VYK0|H0VYK0_CAVPO	ESRRB	0.375393	0.39488	0.60512
671	tr|H0VS83|H0VS83_CAVPO	COX7A2L	0.375378	0.756261	0.243739
672	tr|H0W951|H0W951_CAVPO	PRMT1	0.375239	0.31086	0.68914
673	tr|H0VJD7|H0VJD7_CAVPO	AMPD2	0.375214	0.354361	0.645639
674	tr|H0VYG7|H0VYG7_CAVPO	LAMP1	0.375053	0.571364	0.428636
675	tr|H0VLT4|H0VLT4_CAVPO	TMOD2	0.374481	0.156838	0.843162
676	tr|H0VKU6|H0VKU6_CAVPO	STRN	0.374015	0.324364	0.675636
677	tr|H0V6R3|H0V6R3_CAVPO	FAM50A	0.373869	0.168835	0.831165
678	tr|H0V2V7|H0V2V7_CAVPO	AP3D1	0.373864	0.299524	0.700476
679	tr|H0VIV2|H0VIV2_CAVPO	Slc2a3	0.373242	0.414002	0.585998
680	tr|H0V0I3|H0V0I3_CAVPO	ANXA5	0.372385	0.532202	0.467798
681	tr|H0UU87|H0UU87_CAVPO	USP15	0.372084	0.169666	0.830334
682	tr|H0UWK4|H0UWK4_CAVPO	Smchd1	0.371735	0.231815	0.768185
683	tr|H0UZ85|H0UZ85_CAVPO	COX5B	0.370225	0.586677	0.413323
684	tr|H0VNS2|H0VNS2_CAVPO	GDI2	0.369535	0.326226	0.673774
685	tr|H0VN79|H0VN79_CAVPO	SEPT3	0.36951	0.385837	0.614163
686	tr|H0W9H9|H0W9H9_CAVPO	ALDH5A1	0.369495	0.472711	0.527289
687	tr|H0VKT4|H0VKT4_CAVPO	EPS8	0.368549	0.288341	0.711659
688	tr|H0UVQ0|H0UVQ0_CAVPO	PREB	0.368417	0.318973	0.681027
689	tr|H0UU57|H0UU57_CAVPO	TIMM8A	0.368202	0.163322	0.836678
690	tr|H0VSP9|H0VSP9_CAVPO	COX6B1	0.368115	0.957806	0.0421936
691	tr|H0VLY8|H0VLY8_CAVPO	PROSC	0.367879	0.394815	0.605185
692	tr|H0V0B4|H0V0B4_CAVPO	BCAT1	0.367819	0.777807	0.222193
693	tr|H0VE97|H0VE97_CAVPO	Pdha1	0.366542	0.364796	0.635204
694	tr|H0VXK7|H0VXK7_CAVPO	RDH8	0.364738	0.409508	0.590492
695	tr|H0W703|H0W703_CAVPO	NDUFA8	0.364632	0.720321	0.279679
696	tr|H0V4H6|H0V4H6_CAVPO	TPD52	0.364369	0.392084	0.607916
697	tr|H0UY31|H0UY31_CAVPO	Ssu72	0.364069	0.507654	0.492346
698	tr|H0V3N5|H0V3N5_CAVPO	Rps3	0.364057	0.559138	0.440862
699	tr|H0V8K0|H0V8K0_CAVPO	LOC100732718	0.363496	0.468623	0.531377
700	tr|H0VMN3|H0VMN3_CAVPO	CISD1	0.363043	0.43673	0.56327
701	tr|H0V6H0|H0V6H0_CAVPO	PTGES2	0.362474	0.657989	0.342011
702	tr|H0W701|H0W701_CAVPO	PURA	0.36169	0.0707239	0.929276
703	tr|Q99NI2|Q99NI2_CAVPO	NDPK-A	0.361124	0.47933	0.52067
704	tr|H0VJM9|H0VJM9_CAVPO	MTOR	0.361088	0.361256	0.638744
705	tr|H0VHP6|H0VHP6_CAVPO	DRG1	0.360899	0.187195	0.812805
706	tr|H0V2J0|H0V2J0_CAVPO	NCEH1	0.360469	0.455177	0.544823
707	tr|H0VCF6|H0VCF6_CAVPO	Sars2	0.359562	0.67498	0.32502
708	tr|H0VXR3|H0VXR3_CAVPO	RPL8	0.359439	0.691764	0.308236
709	tr|Q9TEH1|Q9TEH1_CAVPO	NADH1	0.358811	0.647576	0.352424
710	tr|H0UWI7|H0UWI7_CAVPO	CRABP1	0.358799	0.45989	0.54011
711	tr|H0UYR4|H0UYR4_CAVPO	HPRT1	0.358601	0.443437	0.556563
712	tr|H0VLD9|H0VLD9_CAVPO	C8orf37	0.358342	0.298982	0.701018
713	tr|H0W4K9|H0W4K9_CAVPO	SCLY	0.357937	0.463859	0.536141
714	tr|H0VJ48|H0VJ48_CAVPO	APEH	0.356729	0.355322	0.644678
715	tr|H0V9B5|H0V9B5_CAVPO	CDC42EP4	0.355863	0.241042	0.758958
716	tr|H0W1P5|H0W1P5_CAVPO	PRKACA	0.355145	0.607804	0.392196
717	tr|H0V8Q6|H0V8Q6_CAVPO	PGAM1	0.354124	0.310471	0.689529
718	tr|H0WC92|H0WC92_CAVPO	H1FX	0.353852	0.494813	0.505187
719	tr|H0VCC6|H0VCC6_CAVPO	PITPNM3	0.353523	0.377446	0.622554
720	tr|H0W1K9|H0W1K9_CAVPO	NDUFS7	0.353471	0.646081	0.353919
721	tr|H0UXT5|H0UXT5_CAVPO	Aamp	0.353438	0.163931	0.836069
722	tr|H0VJN3|H0VJN3_CAVPO	NDUFB10	0.352613	0.720357	0.279643
723	tr|H0VS40|H0VS40_CAVPO	PRKCA	0.351889	0.372009	0.627991
724	tr|H0VU30|H0VU30_CAVPO	NT5C2	0.351874	0.372469	0.627531
725	tr|H0W1Y4|H0W1Y4_CAVPO	PHAX	0.35141	0.37233	0.62767
726	tr|H0V763|H0V763_CAVPO	VTI1A	0.351057	0.492076	0.507924
727	tr|H0VJU8|H0VJU8_CAVPO	DLAT	0.350303	0.195125	0.804875
728	tr|H0VG97|H0VG97_CAVPO	YWHAG	0.349788	0.409713	0.590287
729	tr|H0VDX5|H0VDX5_CAVPO	CCT3	0.349413	0.25054	0.74946
730	tr|H0UVE3|H0UVE3_CAVPO	CLCC1	0.349354	0.479498	0.520502
731	tr|H0VTU7|H0VTU7_CAVPO	Parp1	0.349079	0.408446	0.591554
732	tr|H0VFB2|H0VFB2_CAVPO	SLC27A1	0.347905	0.809248	0.190752
733	tr|H0VWF1|H0VWF1_CAVPO	ATP6V1E1	0.347359	0.703846	0.296154
734	tr|H0UUI9|H0UUI9_CAVPO	Atp5o	0.347209	0.808678	0.191322
735	tr|H0UTI2|H0UTI2_CAVPO	FNTA	0.346696	0.704625	0.295375
736	tr|H0UXV8|H0UXV8_CAVPO	TTLL12	0.345548	0.243768	0.756232
737	tr|H0VKL1|H0VKL1_CAVPO	DNAJC16	0.345356	0.389228	0.610772
738	tr|H0W2L5|H0W2L5_CAVPO	PDDC1	0.345052	0.409917	0.590083
739	tr|H0UU89|H0UU89_CAVPO	SF3B3	0.345042	0.249654	0.750346
740	tr|H0WCB1|H0WCB1_CAVPO	CYSTM1	0.344971	0.183131	0.816869
741	tr|H0VGI1|H0VGI1_CAVPO	USP4	0.344725	0.477904	0.522096
742	tr|H0V7E4|H0V7E4_CAVPO	LGALS1	0.343002	0.231728	0.768272
743	tr|H0VJ49|H0VJ49_CAVPO	ATP6V0A1	0.342599	0.374385	0.625615
744	tr|H0VNA2|H0VNA2_CAVPO	CYC1	0.342068	0.765446	0.234554
745	tr|H0UY97|H0UY97_CAVPO	NDUFB5	0.340561	0.584831	0.415169
746	tr|H0VB03|H0VB03_CAVPO	PROM1	0.340502	0.476493	0.523507
747	RRRRRtr|H0V5C9|H0V5C9_CAVPO	ANKMY1	0.340327	0.161832	0.838168
748	tr|H0VNF6|H0VNF6_CAVPO	ARL6IP5	0.340217	0.326695	0.673305
749	tr|H0UZD4|H0UZD4_CAVPO	DNPEP	0.339754	0.373113	0.626887
750	tr|Q9JKM8|Q9JKM8_CAVPO	LOC100717203	0.339663	0.53475	0.46525
751	tr|H0VBM9|H0VBM9_CAVPO	ARF6	0.338073	0.203335	0.796665
752	tr|H0UUD0|H0UUD0_CAVPO	SLC2A1	0.336991	0.139017	0.860983
753	tr|H0V3A8|H0V3A8_CAVPO	NOLC1	0.336757	0.21189	0.78811
754	tr|H0VD16|H0VD16_CAVPO	EPN1	0.336343	0.170389	0.829611
755	tr|H0UXT4|H0UXT4_CAVPO	NCAM2	0.335512	0.478986	0.521014
756	tr|H0VRE0|H0VRE0_CAVPO	Sec14l2	0.335481	0.263001	0.736999
757	tr|H0W4J0|H0W4J0_CAVPO	ISYNA1	0.335412	0.112332	0.887668
758	tr|H0VXV1|H0VXV1_CAVPO	COPS6	0.335084	0.342201	0.657799
759	tr|H0VHN6|H0VHN6_CAVPO	CREB1	0.334961	0.389766	0.610234
760	tr|H0VKU4|H0VKU4_CAVPO	ATP6V1H	0.334572	0.737448	0.262552
761	tr|H0VTP1|H0VTP1_CAVPO	YES1	0.334081	0.419067	0.580933
762	tr|H0W4M4|H0W4M4_CAVPO	Slc8a1	0.334025	0.455407	0.544593
763	tr|H0V559|H0V559_CAVPO	DLD	0.333444	0.528919	0.471081
764	tr|H0V3M5|H0V3M5_CAVPO	LOC100726700	0.332364	0.315214	0.684786
765	tr|H0W737|H0W737_CAVPO	COX4I1	0.331054	0.57139	0.42861
766	tr|H0V3X6|H0V3X6_CAVPO	PRPF4B	0.330589	0.279125	0.720875
767	tr|H0UVL8|H0UVL8_CAVPO	DERA	0.330277	0.0149591	0.985041
768	tr|H0UZ07|H0UZ07_CAVPO	NARS2	0.330266	0.71986	0.28014
769	tr|H0V5H7|H0V5H7_CAVPO	LOC100727312	0.329788	0.314254	0.685746
770	tr|H0VEX7|H0VEX7_CAVPO	SMC1A	0.329025	0.229534	0.770466
771	tr|H0UYD9|H0UYD9_CAVPO	HSPA9	0.328777	0.41635	0.58365
772	tr|H0VB36|H0VB36_CAVPO	MYO5A	0.328591	0.273657	0.726343
773	tr|H0WCF4|H0WCF4_CAVPO	DCXR	0.328433	0.533407	0.466593
774	tr|H0VZI9|H0VZI9_CAVPO	HIST1H1B	0.328254	0.517123	0.482877
775	tr|H0W5I5|H0W5I5_CAVPO	H2AFX	0.327605	0.364519	0.635481
776	tr|H0V8E1|H0V8E1_CAVPO	YIF1B	0.327447	0.564542	0.435458
777	tr|H0VIB5|H0VIB5_CAVPO	AP2A2	0.325588	0.413662	0.586338
778	tr|H0VB69|H0VB69_CAVPO	RHOT1	0.325532	0.353434	0.646566
779	tr|H0V830|H0V830_CAVPO	KPNB1	0.325472	0.297663	0.702337
780	tr|H0VEN2|H0VEN2_CAVPO	NCCRP1	0.325258	0.656972	0.343028
781	tr|H0UWY1|H0UWY1_CAVPO	ATP6V1B2	0.325188	0.464025	0.535975
782	tr|H0W3F0|H0W3F0_CAVPO	CYGB	0.325101	0.3847	0.6153
783	tr|H0WCI8|H0WCI8_CAVPO	DLG4	0.325009	0.446189	0.553811
784	tr|H0VS53|H0VS53_CAVPO	COPA	0.32433	0.259466	0.740534
785	tr|H0VLQ7|H0VLQ7_CAVPO	MSRA	0.324014	0.376867	0.623133
786	tr|H0VK83|H0VK83_CAVPO	NCKAP1	0.323746	0.283137	0.716863
787	tr|H0VTD8|H0VTD8_CAVPO	RPL35A	0.323731	0.485697	0.514303
788	tr|H0UYT2|H0UYT2_CAVPO	VPS45	0.323317	0.394494	0.605506
789	tr|H0V8R3|H0V8R3_CAVPO	PARK7	0.323146	0.29497	0.70503
790	tr|H0VN04|H0VN04_CAVPO	ALDH7A1	0.323028	0.312822	0.687178
791	tr|H0UYP7|H0UYP7_CAVPO	HPCA	0.322357	0.381378	0.618622
792	tr|H0V790|H0V790_CAVPO	Por	0.322263	0.304607	0.695393
793	tr|H0VN88|H0VN88_CAVPO	GPHN	0.322261	0.370675	0.629325
794	tr|H0UYF1|H0UYF1_CAVPO	BPHL	0.322242	0.0824614	0.917539
795	tr|H0VMA9|H0VMA9_CAVPO	SYNPR	0.321605	0.551655	0.448345
796	tr|H0VSJ5|H0VSJ5_CAVPO	SLC12A5	0.321587	0.436176	0.563824
797	tr|H0V7W2|H0V7W2_CAVPO	C2CD2L	0.321378	0.398086	0.601914
798	tr|H0UXR3|H0UXR3_CAVPO	AADAT	0.321106	0.5367	0.4633
799	tr|H0VEL9|H0VEL9_CAVPO	AMACR	0.320586	0.229875	0.770125
800	tr|H0V264|H0V264_CAVPO	BTF3L4	0.320332	0.196984	0.803016
801	tr|H0VJK0|H0VJK0_CAVPO	AHCYL1	0.319545	0.47305	0.52695
802	tr|H0V3H0|H0V3H0_CAVPO	SHMT1	0.319451	0.545164	0.454836
803	tr|H0VLX8|H0VLX8_CAVPO	GRPEL1	0.319262	0.296681	0.703319
804	tr|H0UY67|H0UY67_CAVPO	GDAP1	0.318965	0.314987	0.685013
805	tr|H0V0E4|H0V0E4_CAVPO	TUBB4A	0.318734	0.756689	0.243311
806	tr|H0V5J3|H0V5J3_CAVPO	PIP4K2B	0.31858	0.520764	0.479236
807	tr|H0UXF3|H0UXF3_CAVPO	PDE6A	0.31817	0.674968	0.325032
808	tr|H0VGR9|H0VGR9_CAVPO	PRPF8	0.318144	0.355192	0.644808
809	tr|H0V7G7|H0V7G7_CAVPO	HDLBP	0.317796	0.278228	0.721772
810	tr|H0VJH4|H0VJH4_CAVPO	EMC2	0.317583	0.276076	0.723924
811	tr|H0VKA3|H0VKA3_CAVPO	SEPT6	0.316485	0.350569	0.649431
812	tr|H0VUE8|H0VUE8_CAVPO	Dnajc5	0.316206	0.0415317	0.958468
813	tr|H0V0S3|H0V0S3_CAVPO	SEC24C	0.315745	0.241519	0.758481
814	tr|H0VAG4|H0VAG4_CAVPO	HNRNPLL	0.315419	0.39698	0.60302
815	tr|H0VMP9|H0VMP9_CAVPO	SCARB2	0.315332	0.313817	0.686183
816	tr|H0UUU7|H0UUU7_CAVPO	UTRN	0.315106	0.104777	0.895223
817	tr|H0W7S0|H0W7S0_CAVPO	RPL32	0.314924	0.302614	0.697386
818	tr|H0VE02|H0VE02_CAVPO	GOT2	0.313881	0.859763	0.140237
819	tr|H0VK22|H0VK22_CAVPO	RRAS	0.313194	0.354503	0.645497
820	tr|H0V786|H0V786_CAVPO	LPCAT1	0.31234	0.287709	0.712291
821	tr|H0VHZ4|H0VHZ4_CAVPO	ATP6V0D1	0.311788	0.619114	0.380886
822	tr|H0UVF1|H0UVF1_CAVPO	ECHDC3	0.3116	0.421761	0.578239
823	tr|H0UX84|H0UX84_CAVPO	GPS1	0.310472	0.17181	0.82819
824	tr|H0UV63|H0UV63_CAVPO	CMAS	0.310324	0.388332	0.611668
825	tr|H0W577|H0W577_CAVPO	BSG	0.309926	0.712251	0.287749
826	tr|H0UZ78|H0UZ78_CAVPO	GNPDA1	0.309566	0.376963	0.623037
827	tr|H0VLY5|H0VLY5_CAVPO	GLS	0.309549	0.732923	0.267077
828	tr|H0W958|H0W958_CAVPO	SH3GL1	0.308684	0.308937	0.691063
829	tr|H0VI27|H0VI27_CAVPO	CUTC	0.308097	0.408248	0.591752
830	tr|H0V628|H0V628_CAVPO	ADD2	0.30776	0.342445	0.657555
831	tr|H0UU39|H0UU39_CAVPO	FKBP5	0.306823	0.342006	0.657994
832	tr|H0VUW5|H0VUW5_CAVPO	WDR61	0.306132	0.300258	0.699742
833	tr|H0V1J8|H0V1J8_CAVPO	SYNM	0.306047	0.429047	0.570953
834	tr|H0V892|H0V892_CAVPO	GTF3C3	0.30523	0.222363	0.777637
835	tr|H0WAE0|H0WAE0_CAVPO	FAIM	0.304953	0.301761	0.698239
836	tr|H0VR14|H0VR14_CAVPO	VPS26A	0.304843	0.408248	0.591752
837	tr|H0UUN4|H0UUN4_CAVPO	ATP6V1G1	0.304513	0.430626	0.569374
838	tr|H0UWZ5|H0UWZ5_CAVPO	Psap	0.304374	0.187196	0.812804
839	tr|H0V3E0|H0V3E0_CAVPO	COQ9	0.304342	0.309245	0.690755
840	tr|H0VZ95|H0VZ95_CAVPO	ACADSB	0.30418	0.652684	0.347316
841	tr|H0V2G6|H0V2G6_CAVPO	CAMK2D	0.30399	0.473614	0.526386
842	tr|H0UUK1|H0UUK1_CAVPO	RPS8	0.30385	0.269144	0.730856
843	tr|H0W9T4|H0W9T4_CAVPO	Tuba1b	0.303757	0.235702	0.764298
844	tr|H0VQH2|H0VQH2_CAVPO	GNG4	0.303295	0.417669	0.582331
845	tr|H0UVS9|H0UVS9_CAVPO	BLVRB	0.302582	0.347191	0.652809
846	tr|H0VRK8|H0VRK8_CAVPO	MUT	0.302014	0.296765	0.703235
847	tr|H0V0C3|H0V0C3_CAVPO	NFYB	0.30174	0.288675	0.711325
848	tr|H0VEH8|H0VEH8_CAVPO	GSPT1	0.301333	0.432705	0.567295
849	tr|H0W7C6|H0W7C6_CAVPO	BDH1	0.300179	0.224073	0.775927
850	tr|H0VAY5|H0VAY5_CAVPO	RALGPS2	0.299901	0.5054	0.4946
851	tr|H0W436|H0W436_CAVPO	TMEM201	0.299683	0.399526	0.600474
852	tr|H0W0K2|H0W0K2_CAVPO	NUCB2	0.299386	0.166461	0.833539
853	tr|H0W2H7|H0W2H7_CAVPO	TPPP	0.299076	0.433928	0.566072
854	tr|H0VV11|H0VV11_CAVPO	PRKCE	0.299065	0.33796	0.66204
855	tr|H0VQM0|H0VQM0_CAVPO	MPP4	0.298888	0.599315	0.400685
856	tr|H0VHL2|H0VHL2_CAVPO	PAICS	0.298369	0.356968	0.643032
857	tr|H0UUD5|H0UUD5_CAVPO	ISOC1	0.298263	0.456737	0.543263
858	tr|H0V2X9|H0V2X9_CAVPO	CPT1A	0.29822	0.390094	0.609906
859	tr|H0V278|H0V278_CAVPO	ATP5H	0.298102	0.661645	0.338355
860	tr|H0VC30|H0VC30_CAVPO	VPS36	0.297377	0.348229	0.651771
861	tr|H0VCT5|H0VCT5_CAVPO	GALE	0.297296	0.319953	0.680047
862	tr|H0VEZ1|H0VEZ1_CAVPO	HSD17B10	0.297145	0.269166	0.730834
863	tr|Q0QEP1|Q0QEP1_CAVPO	ATP5B	0.297075	0.29866	0.70134
864	tr|H0V0A1|H0V0A1_CAVPO	SORT1	0.296804	0.288675	0.711325
865	tr|H0V6P1|H0V6P1_CAVPO	HADHA	0.29638	0.507836	0.492164
866	tr|H0UW86|H0UW86_CAVPO	RPL23A	0.296202	0.450465	0.549535
867	tr|H0V733|H0V733_CAVPO	PYGL	0.296138	0.613555	0.386445
868	tr|H0UWH8|H0UWH8_CAVPO	IDH3A	0.296024	0.696827	0.303173
869	tr|H0VT29|H0VT29_CAVPO	IDH3B	0.295333	0.622636	0.377364
870	tr|H0V7G5|H0V7G5_CAVPO	GBE1	0.295275	0.618234	0.381766
871	tr|H0V2W8|H0V2W8_CAVPO	SLC1A5	0.294934	0.40381	0.59619
872	tr|H0V888|H0V888_CAVPO	CAMK2A	0.294046	0.336547	0.663453
873	tr|H0VLH9|H0VLH9_CAVPO	AP2M1	0.293931	0.49821	0.50179
874	tr|H0V2L6|H0V2L6_CAVPO	GSS	0.293127	0.276903	0.723097
875	tr|H0VLY7|H0VLY7_CAVPO	GALK1	0.29311	0.207191	0.792809
876	tr|H0V755|H0V755_CAVPO	ADPRHL2	0.293036	0.397211	0.602789
877	tr|H0VI20|H0VI20_CAVPO	SPTBN1	0.292817	0.405994	0.594006
878	tr|H0VGC8|H0VGC8_CAVPO	Calu	0.291806	0.223855	0.776145
879	tr|H0VMI5|H0VMI5_CAVPO	RNF20	0.291612	0.292875	0.707125
880	tr|H0UZY9|H0UZY9_CAVPO	MGLL	0.291521	0.390707	0.609293
881	tr|H0VL19|H0VL19_CAVPO	PSMA8	0.291333	0.0574419	0.942558
882	tr|H0V3B5|H0V3B5_CAVPO	GBF1	0.291278	0.336359	0.663641
883	tr|H0VDB7|H0VDB7_CAVPO	SCAMP1	0.291099	0.357333	0.642667
884	tr|H0VIS2|H0VIS2_CAVPO	SDR39U1	0.291015	0.442897	0.557103
885	tr|H0VE99|H0VE99_CAVPO	XAB2	0.290236	0.408248	0.591752
886	tr|H0VLW4|H0VLW4_CAVPO	ACO2	0.28995	0.473565	0.526435
887	tr|H0V4P1|H0V4P1_CAVPO	AP2A1	0.289914	0.246564	0.753436
888	tr|H0VEL1|H0VEL1_CAVPO	GSTM3	0.289531	0.698084	0.301916
889	tr|H0VFT3|H0VFT3_CAVPO	ATP6V1C1	0.288382	0.39694	0.60306
890	tr|Q9TEG2|Q9TEG2_CAVPO	NADH4	0.288004	0.21539	0.78461
891	tr|H0V1E6|H0V1E6_CAVPO	ARIH1	0.28745	0.387425	0.612575
892	tr|H0UUY7|H0UUY7_CAVPO	MAP1A	0.286972	0.286439	0.713561
893	tr|H0V362|H0V362_CAVPO	SLC4A7	0.286935	0.373833	0.626167
894	tr|H0UX20|H0UX20_CAVPO	CAND1	0.286214	0.201894	0.798106
895	tr|H0VC02|H0VC02_CAVPO	OSBPL1A	0.285819	0.314801	0.685199
896	tr|H0VIT7|H0VIT7_CAVPO	TOMM70A	0.285631	0.249255	0.750745
897	tr|Q0QEZ1|Q0QEZ1_CAVPO	SDHB	0.285381	0.373619	0.626381
898	tr|H0VML7|H0VML7_CAVPO	IARS2	0.285069	0.18218	0.81782
899	tr|H0V2V5|H0V2V5_CAVPO	Gosr2	0.284845	0.150724	0.849276
900	tr|H0W6V9|H0W6V9_CAVPO	C17orf59	0.284843	0.374786	0.625214
901	tr|H0VXQ6|H0VXQ6_CAVPO	RPL22	0.284776	0.540051	0.459949
902	tr|H0VDS4|H0VDS4_CAVPO	NUP210	0.284575	0.40618	0.59382
903	tr|H0VD93|H0VD93_CAVPO	TUBG2	0.284531	0.329997	0.670003
904	tr|H0W9B7|H0W9B7_CAVPO	LONP1	0.284515	0.453913	0.546087
905	tr|H0VC26|H0VC26_CAVPO	GCLC	0.284163	0.0960063	0.903994
906	tr|H0W7N1|H0W7N1_CAVPO	RUNDC3A	0.284135	0.433352	0.566648
907	tr|H0V659|H0V659_CAVPO	Csnk2a1	0.283369	0.310464	0.689536
908	tr|H0UZS5|H0UZS5_CAVPO	USP7	0.283104	0.276175	0.723825
909	tr|H0UUB7|H0UUB7_CAVPO	CALB1	0.28292	0.416078	0.583922
910	tr|H0V2G0|H0V2G0_CAVPO	CCAR1	0.282686	0.343542	0.656458
911	tr|H0V1M9|H0V1M9_CAVPO	ACO1	0.28153	0.31962	0.68038
912	tr|H0VQW2|H0VQW2_CAVPO	MLEC	0.281388	0.408248	0.591752
913	tr|H0V3V4|H0V3V4_CAVPO	RAB21	0.280489	0.158423	0.841577
914	tr|H0V4U3|H0V4U3_CAVPO	PPP2CA	0.280169	0.319322	0.680678
915	tr|H0W7E8|H0W7E8_CAVPO	SCAMP3	0.279917	0.408248	0.591752
916	tr|H0V8C7|H0V8C7_CAVPO	UQCRC2	0.279388	0.829684	0.170316
917	tr|H0V294|H0V294_CAVPO	FGF1	0.27867	0.29453	0.70547
918	tr|H0UUU6|H0UUU6_CAVPO	DNM3	0.278534	0.378603	0.621397
919	tr|H0UZG3|H0UZG3_CAVPO	RPAP1	0.278345	0.408248	0.591752
920	tr|H0VIE3|H0VIE3_CAVPO	ESD	0.27803	0.242067	0.757933
921	tr|H0VT79|H0VT79_CAVPO	SH3GL2	0.277547	0.305223	0.694777
922	tr|H0WBB5|H0WBB5_CAVPO	PFKL	0.277023	0.457395	0.542605
923	tr|H0UWC8|H0UWC8_CAVPO	Rpe	0.276757	0.270148	0.729852
924	tr|H0W2A0|H0W2A0_CAVPO	SLC6A1	0.275939	0.469046	0.530954
925	tr|H0W479|H0W479_CAVPO	RGR	0.275851	0.307222	0.692778
926	tr|H0VFQ1|H0VFQ1_CAVPO	UBA5	0.275805	0.217075	0.782925
927	tr|H0WCN4|H0WCN4_CAVPO	IGSF8	0.275229	0.487188	0.512812
928	tr|H0VTK1|H0VTK1_CAVPO	ATP2B1	0.274152	0.397892	0.602108
929	tr|H0UV10|H0UV10_CAVPO	CAMK2G	0.273084	0.408248	0.591752
930	tr|H0W6X3|H0W6X3_CAVPO	Fam136a	0.27272	0.257387	0.742613
931	tr|Q9TEG9|Q9TEG9_CAVPO	COI	0.271875	0.785521	0.214479
932	tr|H0WA91|H0WA91_CAVPO	COX5A	0.271504	0.463214	0.536786
933	tr|H0VRA8|H0VRA8_CAVPO	CPLX4	0.271197	0.580563	0.419437
934	tr|H0VUQ4|H0VUQ4_CAVPO	BAG5	0.270252	0.278798	0.721202
935	tr|H0W7Y9|H0W7Y9_CAVPO	Mdh2	0.269963	0.721883	0.278117
936	tr|H0V8H2|H0V8H2_CAVPO	Ddx19a	0.269709	0.408248	0.591752
937	tr|H0V3F6|H0V3F6_CAVPO	TMED10	0.268963	0.26687	0.73313
938	tr|H0UX23|H0UX23_CAVPO	Ckmt1a	0.268604	0.803344	0.196656
939	tr|H0V2V6|H0V2V6_CAVPO	LGALSL	0.268469	0.792784	0.207216
940	tr|H0W8Z0|H0W8Z0_CAVPO	NDUFB3	0.267927	0.538929	0.461071
941	tr|H0VDC6|H0VDC6_CAVPO	HIBCH	0.267831	0.745925	0.254075
942	tr|H0VUD6|H0VUD6_CAVPO	MAP4	0.267329	0.682734	0.317266
943	tr|H0UT26|H0UT26_CAVPO	TSTA3	0.267177	0.337684	0.662316
944	tr|H0VG44|H0VG44_CAVPO	SRI	0.266385	0.0854553	0.914545
945	tr|H0VPN1|H0VPN1_CAVPO	RPE65	0.266061	0.372495	0.627505
946	tr|H0W6U9|H0W6U9_CAVPO	Ap1s2	0.265263	0.272389	0.727611
947	tr|H0VP33|H0VP33_CAVPO	PTPLAD1	0.265173	0.566335	0.433665
948	tr|H0W752|H0W752_CAVPO	LOC100720949	0.264444	0.255523	0.744477
949	tr|H0UTX6|H0UTX6_CAVPO	PSMD1	0.264131	0.245998	0.754002
950	tr|H0UT88|H0UT88_CAVPO	EIF4EBP2	0.263475	0.309964	0.690036
951	tr|H0W7J9|H0W7J9_CAVPO	RPL30	0.262811	0.37232	0.62768
952	tr|H0W9V1|H0W9V1_CAVPO	RPL27	0.26255	0.55731	0.44269
953	tr|H0WBA4|H0WBA4_CAVPO	ATP6V0C	0.262356	0.529471	0.470529
954	tr|H0WBB4|H0WBB4_CAVPO	RPS5	0.261576	0.563504	0.436496
955	tr|H0V5J7|H0V5J7_CAVPO	SMARCA2	0.261388	0.138266	0.861734
956	tr|H0V5M3|H0V5M3_CAVPO	PCYT1A	0.261245	0.230595	0.769405
957	tr|H0UT97|H0UT97_CAVPO	THEM4	0.260883	0.631158	0.368842
958	tr|H0VPA8|H0VPA8_CAVPO	SEP2	0.260646	0.28604	0.71396
959	tr|H0W9K3|H0W9K3_CAVPO	TMED7	0.260335	0.424771	0.575229
960	tr|H0VCS0|H0VCS0_CAVPO	SLC32A1	0.260214	0.671434	0.328566
961	tr|H0W756|H0W756_CAVPO	FAHD1	0.259938	0.372854	0.627146
962	tr|H0VM26|H0VM26_CAVPO	ATP5A1	0.259827	0.891957	0.108043
963	tr|H0V0C5|H0V0C5_CAVPO	NDUFS5	0.259721	0.788542	0.211458
964	tr|H0UXC8|H0UXC8_CAVPO	Dynlt3	0.25927	0.333747	0.666253
965	tr|H0VBF0|H0VBF0_CAVPO	SV2B	0.259079	0.571425	0.428575
966	tr|H0VA43|H0VA43_CAVPO	ERO1L	0.258557	0.455747	0.544253
967	tr|H0V1Q2|H0V1Q2_CAVPO	C2orf47	0.258488	0.408248	0.591752
968	tr|H0UWR2|H0UWR2_CAVPO	MBD1	0.25725	0.500174	0.499826
969	tr|H0VZ77|H0VZ77_CAVPO	PRDX5	0.256925	0.347201	0.652799
970	tr|H0W2V7|H0W2V7_CAVPO	NDUFA3	0.256791	0.397033	0.602967
971	tr|H0VNW9|H0VNW9_CAVPO	HEBP1	0.256499	0.188198	0.811802
972	tr|H0W2B1|H0W2B1_CAVPO	SOD2	0.25649	0.494001	0.505999
973	tr|H0UV47|H0UV47_CAVPO	Pcbp2	0.256134	0.180429	0.819571
974	tr|H0VQL2|H0VQL2_CAVPO	ATP1B2	0.255847	0.445077	0.554923
975	tr|H0VWC0|H0VWC0_CAVPO	NUP50	0.255493	0.451782	0.548218
976	tr|H0VQ69|H0VQ69_CAVPO	RHOA	0.255346	0.337064	0.662936
977	tr|H0W4C8|H0W4C8_CAVPO	ICMT	0.255051	0.50148	0.49852
978	tr|H0VA74|H0VA74_CAVPO	TSN	0.254899	0.212818	0.787182
979	tr|H0W0H7|H0W0H7_CAVPO	TAGLN3	0.254448	0.195457	0.804543
980	tr|H0VKJ1|H0VKJ1_CAVPO	STOML2	0.254134	0.326644	0.673356
981	tr|H0VUD0|H0VUD0_CAVPO	PIP4K2C	0.253856	0.404832	0.595168
982	tr|H0VMZ4|H0VMZ4_CAVPO	FARSB	0.253556	0.217405	0.782595
983	tr|H0VQJ8|H0VQJ8_CAVPO	CYB5B	0.252959	0.12571	0.87429
984	tr|H0VDG4|H0VDG4_CAVPO	SDHA	0.252788	0.671737	0.328263
985	tr|H0V286|H0V286_CAVPO	INA	0.252136	0.397889	0.602111
986	tr|H0WBE8|H0WBE8_CAVPO	CORO2B	0.251877	0.456994	0.543006
987	tr|H0V2D1|H0V2D1_CAVPO	MYH10	0.251191	0.350358	0.649642
988	tr|H0W1B9|H0W1B9_CAVPO	RPL7	0.250441	0.204457	0.795543
989	tr|H0V2Q4|H0V2Q4_CAVPO	MAP3K5	0.250286	0.178362	0.821638
990	tr|H0V562|H0V562_CAVPO	CTNND1	0.24918	0.234795	0.765205
991	tr|H0UUI8|H0UUI8_CAVPO	ITSN1	0.249162	0.342369	0.657631
992	tr|Q91Y83|Q91Y83_CAVPO	Gstm2	0.248813	0.544419	0.455581
993	tr|H0V1C3|H0V1C3_CAVPO	STXBP1	0.248599	0.295212	0.704788
994	tr|H0VU14|H0VU14_CAVPO	SCAMP5	0.24858	0.247659	0.752341
995	tr|H0UTC8|H0UTC8_CAVPO	Tspan7	0.24836	0.313006	0.686994
996	tr|H0VXL0|H0VXL0_CAVPO	CGGBP1	0.2483	0.327702	0.672298
997	tr|H0VJJ1|H0VJJ1_CAVPO	GLYR1	0.247792	0.414601	0.585399
998	tr|H0VI49|H0VI49_CAVPO	SART3	0.247368	0.322933	0.677067
999	tr|H0V2L2|H0V2L2_CAVPO	APOO	0.247245	0.354831	0.645169
1000	tr|H0VT52|H0VT52_CAVPO	ALDH9A1	0.246593	0.292913	0.707087
1001	tr|H0VWT1|H0VWT1_CAVPO	SRCIN1	0.246451	0.283888	0.716112
1002	tr|H0VQ54|H0VQ54_CAVPO	Fxyd6	0.246291	0.326941	0.673059
1003	tr|H0W346|H0W346_CAVPO	YY1	0.245849	0.255685	0.744315
1004	tr|H0V6Q6|H0V6Q6_CAVPO	TOMM22	0.245679	0.256643	0.743357
1005	tr|H0VGB4|H0VGB4_CAVPO	AKR1E2	0.245545	0.408694	0.591306
1006	tr|H0UYX2|H0UYX2_CAVPO	RNPEP	0.245373	0.349534	0.650466
1007	tr|H0UUU1|H0UUU1_CAVPO	RDH12	0.245155	0.185453	0.814547
1008	tr|H0VRQ8|H0VRQ8_CAVPO	AHCY	0.245105	0.280794	0.719206
1009	tr|H0V542|H0V542_CAVPO	Gsr	0.245064	0.168446	0.831554
1010	tr|H0VF84|H0VF84_CAVPO	AKAP8	0.244983	0.838763	0.161237
1011	tr|H0VS46|H0VS46_CAVPO	CS	0.244688	0.49474	0.50526
1012	tr|H0V6T6|H0V6T6_CAVPO	HK1	0.243944	0.100383	0.899617
1013	tr|H0VAH4|H0VAH4_CAVPO	TNR	0.243562	0.40503	0.59497
1014	tr|H0UVT1|H0UVT1_CAVPO	PVRL1	0.242866	0.357021	0.642979
1015	tr|H0V2K9|H0V2K9_CAVPO	ACSS2	0.242506	0.247211	0.752789
1016	tr|H0W3U1|H0W3U1_CAVPO	PPAP2C	0.242307	0.498381	0.501619
1017	tr|H0WDU0|H0WDU0_CAVPO	ARF3	0.242052	0.566808	0.433192
1018	tr|H0VY68|H0VY68_CAVPO	PRAF2	0.239617	0.421243	0.578757
1019	tr|H0VLZ8|H0VLZ8_CAVPO	PPA2	0.238763	0.280931	0.719069
1020	tr|H0WD05|H0WD05_CAVPO	AGPAT1	0.23876	0.25854	0.74146
1021	tr|H0VI00|H0VI00_CAVPO	PCK2	0.238531	0.523871	0.476129
1022	tr|H0VGF6|H0VGF6_CAVPO	CD81	0.23842	0.288675	0.711325
1023	tr|H0VPQ2|H0VPQ2_CAVPO	LSS	0.238024	0.24659	0.75341
1024	tr|H0V643|H0V643_CAVPO	FAM162A	0.237676	0.473425	0.526575
1025	tr|H0V477|H0V477_CAVPO	Nomo1	0.236572	0.26807	0.73193
1026	tr|H0VRZ2|H0VRZ2_CAVPO	METTL16	0.236558	0.274702	0.725298
1027	tr|H0UWU9|H0UWU9_CAVPO	SNAP91	0.236367	0.412228	0.587772
1028	tr|H0VJF1|H0VJF1_CAVPO	C16orf58	0.236351	0.446853	0.553147
1029	tr|H0UW00|H0UW00_CAVPO	CORO1C	0.236257	0.183874	0.816126
1030	tr|H0VCT3|H0VCT3_CAVPO	LYPLA2	0.235577	0.372036	0.627964
1031	tr|H0V9M9|H0V9M9_CAVPO	SEP8	0.235206	0.451983	0.548017
1032	tr|H0W5M5|H0W5M5_CAVPO	ACIN1	0.234994	0.31596	0.68404
1033	tr|H0UUT5|H0UUT5_CAVPO	Mtap	0.234797	0.252574	0.747426
1034	tr|H0W0L4|H0W0L4_CAVPO	CA14	0.233992	0.315268	0.684732
1035	tr|H0VPF9|H0VPF9_CAVPO	SLC6A13	0.233834	0.193469	0.806531
1036	tr|H0V3U6|H0V3U6_CAVPO	ACAA2	0.232804	0.216205	0.783795
1037	tr|H0VII1|H0VII1_CAVPO	H1F0	0.232755	0.740984	0.259016
1038	tr|H0VCS7|H0VCS7_CAVPO	GOT1	0.232477	0.775909	0.224091
1039	tr|H0VSS1|H0VSS1_CAVPO	CLASP2	0.232447	0.265067	0.734933
1040	tr|H0VQL0|H0VQL0_CAVPO	GTF3C4	0.232305	0.208628	0.791372
1041	tr|H0W2Y9|H0W2Y9_CAVPO	PABPN1	0.230847	0.329292	0.670708
1042	tr|H0VSG3|H0VSG3_CAVPO	ACAT1	0.22992	0.419186	0.580814
1043	tr|H0W2I6|H0W2I6_CAVPO	PPP5C	0.229356	0.519094	0.480906
1044	tr|H0V3G8|H0V3G8_CAVPO	FAM134A	0.229107	0.403353	0.596647
1045	tr|H0UVQ5|H0UVQ5_CAVPO	PRKAR2A	0.228726	0.346697	0.653303
1046	tr|H0V4I6|H0V4I6_CAVPO	STX3	0.228504	0.296445	0.703555
1047	tr|H0V2S5|H0V2S5_CAVPO	UQCRC1	0.227119	0.650232	0.349768
1048	tr|H0VZJ1|H0VZJ1_CAVPO	DNM1	0.226781	0.63378	0.36622
1049	tr|H0VQ50|H0VQ50_CAVPO	PSMB5	0.226761	0.260683	0.739317
1050	tr|H0W1Y8|H0W1Y8_CAVPO	NOVA2	0.226669	0.408248	0.591752
1051	tr|H0VH45|H0VH45_CAVPO	UBA2	0.226548	0.40637	0.59363
1052	tr|H0VTN3|H0VTN3_CAVPO	RPS3A	0.224834	0.281269	0.718731
1053	tr|H0VAM7|H0VAM7_CAVPO	CROCC	0.224806	0.368674	0.631326
1054	tr|H0VUU3|H0VUU3_CAVPO	LOC100734991	0.224595	0.166137	0.833863
1055	tr|H0W7W7|H0W7W7_CAVPO	MAP1S	0.223716	0.374008	0.625992
1056	tr|H0VHH8|H0VHH8_CAVPO	KRAS	0.222636	0.282099	0.717901
1057	tr|H0VCC9|H0VCC9_CAVPO	PDK1	0.222356	0.370871	0.629129
1058	tr|Q0QF16|Q0QF16_CAVPO	SDHA	0.222034	0.19222	0.80778
1059	tr|H0VD19|H0VD19_CAVPO	MSI2	0.220731	0.245156	0.754844
1060	tr|H0W5L6|H0W5L6_CAVPO	SCAMP4	0.218961	0.515668	0.484332
1061	tr|H0VSM1|H0VSM1_CAVPO	PSMD3	0.218898	0.297375	0.702625
1062	tr|H0VLR8|H0VLR8_CAVPO	ME2	0.218591	0.294333	0.705667
1063	tr|H0VCW1|H0VCW1_CAVPO	Atp5i	0.217685	0.0435971	0.956403
1064	tr|H0V8X7|H0V8X7_CAVPO	SCRN2	0.217224	0.247092	0.752908
1065	tr|H0V487|H0V487_CAVPO	MPDU1	0.217158	0.541221	0.458779
1066	tr|H0VGC1|H0VGC1_CAVPO	FBL	0.217038	0.303133	0.696867
1067	tr|H0VHT6|H0VHT6_CAVPO	MPI	0.216555	0.406144	0.593856
1068	tr|H0UY50|H0UY50_CAVPO	SMARCA5	0.215951	0.375811	0.624189
1069	tr|H0UWT8|H0UWT8_CAVPO	CADPS	0.215588	0.235991	0.764009
1070	tr|H0V3P6|H0V3P6_CAVPO	NCAM1	0.21482	0.335605	0.664395
1071	tr|H0UYZ6|H0UYZ6_CAVPO	NDRG2	0.214767	0.258397	0.741603
1072	tr|H0WAW0|H0WAW0_CAVPO	DRAP1	0.214744	0.225307	0.774693
1073	tr|H0VZG1|H0VZG1_CAVPO	Rps27l	0.214309	0.310733	0.689267
1074	tr|H0VHC4|H0VHC4_CAVPO	CPPED1	0.214008	0.366109	0.633891
1075	tr|H0VLA9|H0VLA9_CAVPO	IMMT	0.213951	0.251615	0.748385
1076	tr|H0VST8|H0VST8_CAVPO	Rpl18a	0.213366	0.174424	0.825576
1077	tr|H0W6A1|H0W6A1_CAVPO	Dnal1	0.21294	0.291196	0.708804
1078	tr|H0VUK3|H0VUK3_CAVPO	MPP2	0.21243	0.656089	0.343911
1079	tr|H0V906|H0V906_CAVPO	SCOC	0.21234	0.333762	0.666238
1080	tr|H0UXR9|H0UXR9_CAVPO	STX1B	0.212131	0.469589	0.530411
1081	tr|H0UWJ0|H0UWJ0_CAVPO	TF	0.211781	0.177495	0.822505
1082	tr|H0VTH8|H0VTH8_CAVPO	LIN7C	0.210453	0.237898	0.762102
1083	tr|H0VWJ2|H0VWJ2_CAVPO	RPL31	0.20993	0.525211	0.474789
1084	tr|H0VRR0|H0VRR0_CAVPO	PDLIM5	0.209883	0.599938	0.400062
1085	tr|H0VLR3|H0VLR3_CAVPO	ATP6V1A	0.209736	0.598508	0.401492
1086	tr|H0VLR0|H0VLR0_CAVPO	NCBP1	0.208727	0.21226	0.78774
1087	tr|H0UY46|H0UY46_CAVPO	NNT	0.208661	0.243467	0.756533
1088	tr|H0UWR0|H0UWR0_CAVPO	WTAP	0.208633	0.149447	0.850553
1089	tr|H0VQ21|H0VQ21_CAVPO	TARS	0.208623	0.262445	0.737555
1090	tr|H0V8A6|H0V8A6_CAVPO	DBNL	0.208195	0.328558	0.671442
1091	tr|H0VCH6|H0VCH6_CAVPO	Ctsd	0.208169	0.3594	0.6406
1092	tr|H0V9N5|H0V9N5_CAVPO	EPB41	0.207932	0.387497	0.612503
1093	tr|H0V1N2|H0V1N2_CAVPO	VPS35	0.207606	0.361014	0.638986
1094	tr|H0VLG3|H0VLG3_CAVPO	SCAF4	0.207273	0.476562	0.523438
1095	tr|H0VP49|H0VP49_CAVPO	PGM2	0.206811	0.492352	0.507648
1096	tr|H0VA39|H0VA39_CAVPO	ALDOA	0.206512	0.465527	0.534473
1097	tr|H0VFS4|H0VFS4_CAVPO	DDB1	0.206426	0.303784	0.696216
1098	tr|H0WAV0|H0WAV0_CAVPO	TMEM167A	0.206093	0.367084	0.632916
1099	tr|H0VEJ3|H0VEJ3_CAVPO	LMNB2	0.20531	0.273697	0.726303
1100	tr|H0VM51|H0VM51_CAVPO	MOB4	0.205209	0.3561	0.6439
1101	tr|H0V6B8|H0V6B8_CAVPO	WDFY1	0.205172	0.31004	0.68996
1102	tr|H0UW50|H0UW50_CAVPO	BRD4	0.205076	0.573781	0.426219
1103	tr|H0UYK8|H0UYK8_CAVPO	HPCAL4	0.205061	0.16089	0.83911
1104	tr|H0UVC5|H0UVC5_CAVPO	Vim	0.205046	0.840835	0.159165
1105	tr|A4L9L4|A4L9L4_CAVPO	Sag	0.203767	0.825162	0.174838
1106	tr|H0V636|H0V636_CAVPO	Gnai1	0.203598	0.4059	0.5941
1107	tr|H0VEJ7|H0VEJ7_CAVPO	XRN2	0.203189	0.251536	0.748464
1108	tr|H0VB82|H0VB82_CAVPO	ETFB	0.202771	0.232268	0.767732
1109	tr|H0V014|H0V014_CAVPO	HSPA12A	0.202743	0.484969	0.515031
1110	tr|H0UXI4|H0UXI4_CAVPO	RABEP2	0.20269	0.396661	0.603339
1111	tr|H0UTZ2|H0UTZ2_CAVPO	H2AFY	0.20117	0.299375	0.700625
1112	tr|H0VP28|H0VP28_CAVPO	IDH1	0.20104	0.225833	0.774167
1113	tr|H0VC67|H0VC67_CAVPO	SACM1L	0.200562	0.471439	0.528561
1114	tr|H0V7U5|H0V7U5_CAVPO	XPNPEP1	0.19982	0.224525	0.775475
1115	tr|H0VCQ9|H0VCQ9_CAVPO	C9orf41	0.199811	0.40552	0.59448
1116	tr|H0UZQ1|H0UZQ1_CAVPO	RBM10	0.199019	0.152226	0.847774
1117	tr|H0UZP2|H0UZP2_CAVPO	FKBP2	0.199	0.323387	0.676613
1118	tr|H0V0P6|H0V0P6_CAVPO	OGDH	0.198963	0.196049	0.803951
1119	tr|H0W6B9|H0W6B9_CAVPO	TULP1	0.198797	0.392571	0.607429
1120	tr|H0UZA0|H0UZA0_CAVPO	VDAC2	0.19811	0.712228	0.287772
1121	tr|H0VKB0|H0VKB0_CAVPO	LDHA	0.198071	0.312231	0.687769
1122	tr|H0W9W4|H0W9W4_CAVPO	RRBP1	0.197662	0.423145	0.576855
1123	tr|H0VHL7|H0VHL7_CAVPO	MDH1	0.197454	0.1824	0.8176
1124	tr|H0VE70|H0VE70_CAVPO	GNAS	0.196897	0.261628	0.738372
1125	tr|H0W7R3|H0W7R3_CAVPO	CLIC1	0.19686	0.471281	0.528719
1126	tr|H0VGF4|H0VGF4_CAVPO	AP2B1	0.196632	0.25129	0.74871
1127	tr|H0VMZ8|H0VMZ8_CAVPO	SYN1	0.195918	0.233936	0.766064
1128	tr|H0UTL4|H0UTL4_CAVPO	SPG20	0.195765	0.288675	0.711325
1129	tr|H0VA13|H0VA13_CAVPO	COX7A2	0.195593	0.370768	0.629232
1130	tr|H0VSN8|H0VSN8_CAVPO	RPS11	0.194827	0.408248	0.591752
1131	tr|H0UUL3|H0UUL3_CAVPO	Hnrnpul2	0.194307	0.299778	0.700222
1132	tr|H0UXA8|H0UXA8_CAVPO	TALDO1	0.19385	0.420509	0.579491
1133	tr|H0VR44|H0VR44_CAVPO	ARL3	0.193537	0.402976	0.597024
1134	tr|Q811W5|Q811W5_CAVPO	PRNP	0.193154	0.0607788	0.939221
1135	tr|B5AN23|B5AN23_CAVPO	Gapdh	0.193052	0.0949834	0.905017
1136	tr|H0VFT8|H0VFT8_CAVPO	GUCA1B	0.192207	0.186446	0.813554
1137	tr|H0W953|H0W953_CAVPO	RPS4X	0.192073	0.31271	0.68729
1138	tr|H0V4E3|H0V4E3_CAVPO	TRAP1	0.192051	0.276512	0.723488
1139	tr|H0VW11|H0VW11_CAVPO	TIMM50	0.191459	0.403275	0.596725
1140	tr|H0VEV2|H0VEV2_CAVPO	CKB	0.191428	0.816916	0.183084
1141	tr|H0VZ51|H0VZ51_CAVPO	Rpl13a	0.191323	0.321986	0.678014
1142	tr|H0VQE2|H0VQE2_CAVPO	GPR37	0.191154	0.540617	0.459383
1143	tr|H0UW38|H0UW38_CAVPO	RAB3C	0.190364	0.370459	0.629541
1144	tr|H0V8J7|H0V8J7_CAVPO	SNRNP200	0.190172	0.293972	0.706028
1145	tr|H0VEM1|H0VEM1_CAVPO	LANCL1	0.189531	0.533379	0.466621
1146	tr|H0VA51|H0VA51_CAVPO	PRDX3	0.189472	0.477042	0.522958
1147	tr|H0W6E0|H0W6E0_CAVPO	VAT1	0.189167	0.391434	0.608566
1148	tr|H0UXN2|H0UXN2_CAVPO	SYT1	0.189137	0.733051	0.266949
1149	tr|H0W405|H0W405_CAVPO	Vdac1	0.188621	0.37991	0.62009
1150	tr|H0VJA5|H0VJA5_CAVPO	UGGT1	0.188176	0.270473	0.729527
1151	tr|H0V7H8|H0V7H8_CAVPO	Vkorc1	0.187795	0.509435	0.490565
1152	tr|H0V9K1|H0V9K1_CAVPO	PDXK	0.186853	0.33354	0.66646
1153	tr|H0UXE0|H0UXE0_CAVPO	RBM22	0.186824	0.702263	0.297737
1154	tr|H0VDN8|H0VDN8_CAVPO	PKM	0.186319	0.598743	0.401257
1155	tr|H0VS22|H0VS22_CAVPO	MYL6	0.186302	0.155433	0.844567
1156	tr|H0VB05|H0VB05_CAVPO	TRNT1	0.186296	0.518641	0.481359
1157	tr|H0VA29|H0VA29_CAVPO	ALAD	0.185723	0.507741	0.492259
1158	tr|H0V9E8|H0V9E8_CAVPO	LDHB	0.185071	0.471935	0.528065
1159	tr|H0UTM4|H0UTM4_CAVPO	RALY	0.18469	0.315055	0.684945
1160	tr|H0VPW7|H0VPW7_CAVPO	ANP32E	0.184615	0.345176	0.654824
1161	tr|H0VDG8|H0VDG8_CAVPO	SREK1	0.183692	0.288675	0.711325
1162	tr|H0VLM1|H0VLM1_CAVPO	SEP7	0.183643	0.276002	0.723998
1163	tr|H0V0V4|H0V0V4_CAVPO	SEP4	0.18343	0.434879	0.565121
1164	tr|H0VT01|H0VT01_CAVPO	FNTB	0.18313	0.408248	0.591752
1165	tr|H0W6Z1|H0W6Z1_CAVPO	KIAA0513	0.182621	0.395809	0.604191
1166	tr|Q9TEF9|Q9TEF9_CAVPO	cytb	0.182368	0.822139	0.177861
1167	tr|H0UXQ5|H0UXQ5_CAVPO	CCT4	0.181556	0.288107	0.711893
1168	tr|H0V6V0|H0V6V0_CAVPO	SIN3A	0.181072	0.288675	0.711325
1169	tr|H0VM29|H0VM29_CAVPO	CYFIP1	0.181067	0.457714	0.542286
1170	tr|H0V7P5|H0V7P5_CAVPO	HNRNPH3	0.18088	0.205349	0.794651
1171	tr|H0VB71|H0VB71_CAVPO	CA2	0.18081	0.0926642	0.907336
1172	tr|H0VBM4|H0VBM4_CAVPO	APMAP	0.178845	0.257142	0.742858
1173	tr|H0VSK1|H0VSK1_CAVPO	PDE1B	0.177434	0.444697	0.555303
1174	tr|H0VEQ9|H0VEQ9_CAVPO	GLUL	0.177373	0.343233	0.656767
1175	tr|H0W599|H0W599_CAVPO	TIMM10	0.176789	0.402832	0.597168
1176	tr|H0UZ10|H0UZ10_CAVPO	EMD	0.176776	0.204124	0.795876
1177	tr|H0VQC2|H0VQC2_CAVPO	PRDX1	0.176437	0.524218	0.475782
1178	tr|H0VT74|H0VT74_CAVPO	KIF7	0.176113	0.571329	0.428671
1179	tr|H0V0B1|H0V0B1_CAVPO	NXN	0.175931	0.288675	0.711325
1180	tr|H0VHH3|H0VHH3_CAVPO	SH3BP1	0.175657	0.268296	0.731704
1181	tr|H0VL82|H0VL82_CAVPO	TPI1	0.175194	0.161105	0.838895
1182	tr|H0VRH7|H0VRH7_CAVPO	GOLT1B	0.174815	0.640988	0.359012
1183	tr|H0VLM2|H0VLM2_CAVPO	Ilk	0.174814	0.0778762	0.922124
1184	tr|H0VDP4|H0VDP4_CAVPO	C19orf25	0.173741	0.405633	0.594367
1185	tr|H0VFZ5|H0VFZ5_CAVPO	RPL3	0.170553	0.0706051	0.929395
1186	tr|H0VIE5|H0VIE5_CAVPO	PRDX6	0.170217	0.186821	0.813179
1187	tr|H0WBC7|H0WBC7_CAVPO	NELFA	0.170068	0.561235	0.438765
1188	tr|H0VQQ9|H0VQQ9_CAVPO	GSK3B	0.168217	0.274443	0.725557
1189	tr|H0UUQ6|H0UUQ6_CAVPO	PSME1	0.167655	0.281044	0.718956
1190	tr|H0VJ73|H0VJ73_CAVPO	CPSF1	0.167477	0.426738	0.573262
1191	tr|H0WDP2|H0WDP2_CAVPO	DNPH1	0.16739	0.270748	0.729252
1192	tr|H0UVN3|H0UVN3_CAVPO	CSRP1	0.167316	0.0245666	0.975433
1193	tr|H0UW16|H0UW16_CAVPO	FAM120A	0.167105	0.302181	0.697819
1194	tr|H0W6W1|H0W6W1_CAVPO	G6PD	0.166584	0.310136	0.689864
1195	tr|H0VDC5|H0VDC5_CAVPO	ENO2	0.16555	0.534861	0.465139
1196	tr|H0VZP7|H0VZP7_CAVPO	YIPF2	0.164147	0.17952	0.82048
1197	tr|H0W2M3|H0W2M3_CAVPO	Rps23	0.162567	0.249835	0.750165
1198	tr|H0V853|H0V853_CAVPO	AKR7A2	0.162132	0.342944	0.657056
1199	tr|H0V335|H0V335_CAVPO	EPB41L3	0.162058	0.214148	0.785852
1200	tr|H0VKS2|H0VKS2_CAVPO	UQCRB	0.161453	0.0312382	0.968762
1201	tr|H0VPE5|H0VPE5_CAVPO	TMCO1	0.161185	0.134472	0.865528
1202	tr|H0VFW4|H0VFW4_CAVPO	RPL23	0.160858	0.237684	0.762316
1203	tr|H0VY52|H0VY52_CAVPO	CETN3	0.160431	0.622761	0.377239
1204	tr|H0VZ24|H0VZ24_CAVPO	PGD	0.160396	0.182719	0.817281
1205	tr|H0VWB2|H0VWB2_CAVPO	ARL1	0.157622	0.253801	0.746199
1206	tr|H0VNF8|H0VNF8_CAVPO	SDF2	0.157522	0.356642	0.643358
1207	tr|H0V1L6|H0V1L6_CAVPO	Rps6	0.156789	0.377217	0.622783
1208	tr|H0UTF0|H0UTF0_CAVPO	ARRB1	0.155407	0.30043	0.69957
1209	tr|H0VPH5|H0VPH5_CAVPO	PSMF1	0.15533	0.229505	0.770495
1210	tr|H0WA12|H0WA12_CAVPO	EDF1	0.15511	0.407739	0.592261
1211	tr|H0V2Y9|H0V2Y9_CAVPO	GYS1	0.153551	0.206349	0.793651
1212	tr|H0VC50|H0VC50_CAVPO	QDPR	0.152727	0.234394	0.765606
1213	tr|H0V429|H0V429_CAVPO	EPN2	0.151864	0.259766	0.740234
1214	tr|H0VNE8|H0VNE8_CAVPO	TRAPPC4	0.151179	0.326612	0.673388
1215	tr|H0VG56|H0VG56_CAVPO	FAM126B	0.150763	0.537527	0.462473
1216	tr|H0VJ05|H0VJ05_CAVPO	SUPT5H	0.150617	0.302929	0.697071
1217	tr|H0WBT1|H0WBT1_CAVPO	NAE1	0.150239	0.204124	0.795876
1218	tr|H0UUR5|H0UUR5_CAVPO	SLC9A3R1	0.148994	0.302316	0.697684
1219	tr|H0UZ46|H0UZ46_CAVPO	RDH11	0.148607	0.250647	0.749353
1220	tr|H0UXL3|H0UXL3_CAVPO	MAT2B	0.148198	0.26708	0.73292
1221	tr|H0UTG9|H0UTG9_CAVPO	ABAT	0.147903	0.206348	0.793652
1222	tr|H0V8F4|H0V8F4_CAVPO	HSPA4L	0.147454	0.123698	0.876302
1223	tr|H0W673|H0W673_CAVPO	IVD	0.146143	0.558788	0.441212
1224	tr|H0W4Y5|H0W4Y5_CAVPO	EFHD2	0.144767	0.405652	0.594348
1225	tr|H0VGN3|H0VGN3_CAVPO	ARF4	0.14249	0.496158	0.503842
1226	tr|H0V063|H0V063_CAVPO	CRKL	0.142362	0.798864	0.201136
1227	tr|H0VFS3|H0VFS3_CAVPO	IMPDH2	0.14178	0.187247	0.812753
1228	tr|H0VRI4|H0VRI4_CAVPO	PAFAH1B1	0.141321	0.324133	0.675867
1229	tr|H0UVM8|H0UVM8_CAVPO	PSMB1	0.139281	0.304176	0.695824
1230	tr|H0VP38|H0VP38_CAVPO	BROX	0.136035	0.408248	0.591752
1231	tr|H0V2N6|H0V2N6_CAVPO	GNAQ	0.13481	0.445103	0.554897
1232	tr|H0V8W0|H0V8W0_CAVPO	OSBPL2	0.133774	0.208719	0.791281
1233	tr|H0VJ69|H0VJ69_CAVPO	RALA	0.133283	0.532645	0.467355
1234	tr|H0VCD1|H0VCD1_CAVPO	CSNK2A2	0.133029	0.408248	0.591752
1235	tr|H0VLQ6|H0VLQ6_CAVPO	CELF2	0.132436	0.295927	0.704073
1236	tr|H0WAS6|H0WAS6_CAVPO	LOC100718808	0.130563	0.219158	0.780842
1237	tr|H0UT04|H0UT04_CAVPO	RPS13	0.12889	0.145777	0.854223
1238	tr|H0VQH5|H0VQH5_CAVPO	GSTM2	0.128747	0.138037	0.861963
1239	tr|H0VKE2|H0VKE2_CAVPO	RHPN2	0.128223	0.293635	0.706365
1240	tr|H0UT42|H0UT42_CAVPO	TKT	0.128014	0.226261	0.773739
1241	tr|H0V826|H0V826_CAVPO	VPS26B	0.127558	0.22242	0.77758
1242	tr|H0VEL7|H0VEL7_CAVPO	SPTAN1	0.126996	0.326124	0.673876
1243	tr|H0VXY7|H0VXY7_CAVPO	PRKCSH	0.126173	0.217824	0.782176
1244	tr|H0VEG4|H0VEG4_CAVPO	EIF3G	0.125657	0.235702	0.764298
1245	tr|H0WCU1|H0WCU1_CAVPO	RAP1A	0.123679	0.592122	0.407878
1246	tr|H0VFE1|H0VFE1_CAVPO	CISD2	0.122302	0.168523	0.831477
1247	tr|H0VCM3|H0VCM3_CAVPO	GPI	0.117548	0.339951	0.660049
1248	tr|H0V665|H0V665_CAVPO	CADM1	0.115152	0.154005	0.845995
1249	tr|H0WE10|H0WE10_CAVPO	GNG7	0.114999	0.37851	0.62149
1250	tr|H0UWX4|H0UWX4_CAVPO	PPP2R2D	0.114986	0.519413	0.480587
1251	tr|H0W5I4|H0W5I4_CAVPO	NCALD	0.113167	0.39291	0.60709
1252	tr|H0WBX1|H0WBX1_CAVPO	LOC100717205	0.112935	0.319015	0.680985
1253	tr|H0W268|H0W268_CAVPO	Map1lc3b	0.111774	0.013369	0.986631
1254	tr|H0V9Q3|H0V9Q3_CAVPO	CDK5RAP3	0.111351	0.298194	0.701806
1255	tr|H0VAL1|H0VAL1_CAVPO	Hnrnpl	0.109705	0.274701	0.725299
1256	tr|H0UYD1|H0UYD1_CAVPO	Rpl10	0.109194	0.235702	0.764298
1257	tr|H0UUN1|H0UUN1_CAVPO	VSNL1	0.108983	0.239705	0.760295
1258	tr|H0VQ28|H0VQ28_CAVPO	PPA1	0.108113	0.298584	0.701416
1259	tr|H0W639|H0W639_CAVPO	DPYSL2	0.10788	0.38579	0.61421
1260	tr|H0V1J3|H0V1J3_CAVPO	CAB39L	0.106276	0.245464	0.754536
1261	tr|H0W3T8|H0W3T8_CAVPO	ALDOC	0.105074	0.314867	0.685133
1262	tr|H0W798|H0W798_CAVPO	HPCAL1	0.1019	0.09357	0.90643
1263	tr|H0UYF4|H0UYF4_CAVPO	TUBB3	0.101606	0.130851	0.869149
1264	tr|H0V2K6|H0V2K6_CAVPO	GGT7	0.0995357	0.382802	0.617198
1265	tr|H0VST6|H0VST6_CAVPO	DYNLL2	0.0982237	0.0500111	0.949989
1266	tr|H0VCC7|H0VCC7_CAVPO	RPL11	0.0981356	0.00652382	0.993476
1267	tr|H0VYU4|H0VYU4_CAVPO	PGK1	0.0695451	0.169838	0.830162
1268	tr|H0VNW7|H0VNW7_CAVPO	PCBP1	0.0567209	0.156063	0.843937
1269	tr|H0W478|H0W478_CAVPO	RPS18	-0.0434085	0.288131	0.711869
1270	tr|H0VSR6|H0VSR6_CAVPO	NRXN1	-0.0438807	0.461912	0.538088
1271	tr|H0V3N6|H0V3N6_CAVPO	LOC100714659	-0.0619091	0.218857	0.781143
1272	tr|H0VKT5|H0VKT5_CAVPO	RBMX	-0.0685619	0.0144428	0.985557
1273	tr|H0V8U4|H0V8U4_CAVPO	EIF1B	-0.0708964	0.0513124	0.948688
1274	tr|H0VIM6|H0VIM6_CAVPO	UQCR10	-0.071255	0.0413922	0.958608
1275	tr|H0VZC1|H0VZC1_CAVPO	Ube2e1	-0.0792864	0.198792	0.801208
1276	tr|H0V7V0|H0V7V0_CAVPO	HMBS	-0.0861216	0.183975	0.816025
1277	tr|H0VL48|H0VL48_CAVPO	SNRPD3	-0.0865525	0.274488	0.725512
1278	tr|H0VAX6|H0VAX6_CAVPO	SLC6A11	-0.0871166	0.279659	0.720341
1279	tr|H0V7C2|H0V7C2_CAVPO	ARF5	-0.0908747	0.373902	0.626098
1280	tr|H0V379|H0V379_CAVPO	PDLIM3	-0.0915042	0.229708	0.770292
1281	tr|H0VKP1|H0VKP1_CAVPO	ACTG1	-0.0917547	0.230636	0.769364
1282	tr|H0V2X3|H0V2X3_CAVPO	CSRP2	-0.0926526	0.325924	0.674076
1283	tr|H0UVM1|H0UVM1_CAVPO	CPEB2	-0.0943786	0.157647	0.842353
1284	tr|H0VBD1|H0VBD1_CAVPO	YWHAE	-0.0961197	0.185752	0.814248
1285	tr|H0UZZ9|H0UZZ9_CAVPO	HMOX2	-0.0976481	0.392623	0.607377
1286	tr|H0UY79|H0UY79_CAVPO	ST13	-0.098376	0.229313	0.770687
1287	tr|H0V2J1|H0V2J1_CAVPO	HSPA8	-0.0995228	0.279517	0.720483
1288	tr|H0V3J8|H0V3J8_CAVPO	GRB2	-0.100187	0.129879	0.870121
1289	tr|H0UWW1|H0UWW1_CAVPO	ZNF207	-0.10032	0.360177	0.639823
1290	tr|H0VP19|H0VP19_CAVPO	STK39	-0.100324	0.0529977	0.947002
1291	tr|H0UY85|H0UY85_CAVPO	GPM6A	-0.100555	0.0682932	0.931707
1292	tr|H0W1E7|H0W1E7_CAVPO	PEBP1	-0.102706	0.297532	0.702468
1293	tr|H0W2M4|H0W2M4_CAVPO	CRYM	-0.104421	0.284526	0.715474
1294	tr|H0W9U4|H0W9U4_CAVPO	STX16-NPEPL1	-0.107917	0.216271	0.783729
1295	tr|Q9TEG6|Q9TEG6_CAVPO	ATPase 6	-0.110355	0.0659211	0.934079
1296	tr|H0V534|H0V534_CAVPO	AK1	-0.110608	0.501167	0.498833
1297	tr|H0VKX8|H0VKX8_CAVPO	XRCC5	-0.111503	0.190611	0.809389
1298	tr|H0W7I1|H0W7I1_CAVPO	APRT	-0.113421	0.330085	0.669915
1299	tr|H0VNK8|H0VNK8_CAVPO	ERAP1	-0.114292	0.357442	0.642558
1300	tr|H0W809|H0W809_CAVPO	CARHSP1	-0.117993	0.49993	0.50007
1301	tr|H0VCM4|H0VCM4_CAVPO	SNRPC	-0.12101	0.349775	0.650225
1302	tr|H0W8T2|H0W8T2_CAVPO	PDAP1	-0.121866	0.391465	0.608535
1303	tr|H0VNT2|H0VNT2_CAVPO	EML2	-0.12195	0.00898545	0.991015
1304	tr|H0V0G1|H0V0G1_CAVPO	CANX	-0.122445	0.265241	0.734759
1305	tr|H0W5K7|H0W5K7_CAVPO	JAGN1	-0.123318	0.398903	0.601097
1306	tr|H0VQN1|H0VQN1_CAVPO	RAB2A	-0.123651	0.184648	0.815352
1307	tr|H0VCX1|H0VCX1_CAVPO	MYH11	-0.124128	0.70707	0.29293
1308	tr|H0VQZ8|H0VQZ8_CAVPO	ABI1	-0.125774	0.492078	0.507922
1309	tr|H0W528|H0W528_CAVPO	PEA15	-0.125956	0.286452	0.713548
1310	tr|H0W3N2|H0W3N2_CAVPO	LYPLA1	-0.128369	0.205376	0.794624
1311	tr|H0W5S7|H0W5S7_CAVPO	PSMA4	-0.129205	0.397056	0.602944
1312	tr|H0VBB2|H0VBB2_CAVPO	DPYSL3	-0.129499	0.274932	0.725068
1313	tr|H0V324|H0V324_CAVPO	CDK5	-0.129639	0.364937	0.635063
1314	tr|H0VCE0|H0VCE0_CAVPO	PAQR4	-0.133084	0.023224	0.976776
1315	tr|H0VSX5|H0VSX5_CAVPO	PPP2R5E	-0.134279	0.315449	0.684551
1316	tr|H0VZG3|H0VZG3_CAVPO	ARFGAP1	-0.134483	0.278342	0.721658
1317	tr|H0V091|H0V091_CAVPO	RTN4	-0.136192	0.111134	0.888866
1318	tr|H0V3G6|H0V3G6_CAVPO	Cndp2	-0.137839	0.321296	0.678704
1319	tr|H0VBU7|H0VBU7_CAVPO	PPIH	-0.138025	0.10805	0.89195
1320	tr|H0V9E4|H0V9E4_CAVPO	DDX5	-0.140162	0.332086	0.667914
1321	tr|H0W341|H0W341_CAVPO	RNPS1	-0.141092	0.410405	0.589595
1322	tr|H0VR32|H0VR32_CAVPO	RTCB	-0.141253	0.152879	0.847121
1323	tr|H0V2G1|H0V2G1_CAVPO	RALB	-0.142736	0.536441	0.463559
1324	tr|H0UUF3|H0UUF3_CAVPO	TROVE2	-0.143284	0.33519	0.66481
1325	tr|H0UVZ0|H0UVZ0_CAVPO	RPL7A	-0.144081	0.312918	0.687082
1326	tr|H0VK89|H0VK89_CAVPO	EIF3K	-0.144251	0.288454	0.711546
1327	tr|H0W9R6|H0W9R6_CAVPO	IMPA1	-0.14438	0.269965	0.730035
1328	tr|H0VKT6|H0VKT6_CAVPO	EPB41L2	-0.146891	0.371832	0.628168
1329	tr|H0WC22|H0WC22_CAVPO	HNRNPA0	-0.14692	0.259034	0.740966
1330	tr|H0VZZ5|H0VZZ5_CAVPO	PGM1	-0.147815	0.31331	0.68669
1331	tr|H0VRN6|H0VRN6_CAVPO	Fau	-0.148062	0.408248	0.591752
1332	tr|H0V7J9|H0V7J9_CAVPO	SMNDC1	-0.148253	0.271	0.729
1333	tr|H0VIV6|H0VIV6_CAVPO	CPSF3	-0.148368	0.0393	0.9607
1334	tr|H0VHX6|H0VHX6_CAVPO	TPPP3	-0.149038	0.337049	0.662951
1335	tr|H0VRK1|H0VRK1_CAVPO	COPB2	-0.150913	0.240159	0.759841
1336	tr|H0VF40|H0VF40_CAVPO	Hnrnpr	-0.151153	0.276823	0.723177
1337	tr|H0UXX3|H0UXX3_CAVPO	EIF2B3	-0.152032	0.344781	0.655219
1338	tr|H0W038|H0W038_CAVPO	MXRA7	-0.152406	0.508191	0.491809
1339	tr|H0VI14|H0VI14_CAVPO	TJP1	-0.153518	0.0951557	0.904844
1340	tr|H0VMG5|H0VMG5_CAVPO	TUBB2B	-0.155011	0.243112	0.756888
1341	tr|H0UVU1|H0UVU1_CAVPO	UCHL1	-0.156204	0.515069	0.484931
1342	tr|H0VGS4|H0VGS4_CAVPO	ARID1A	-0.156868	0.546302	0.453698
1343	tr|H0UYL9|H0UYL9_CAVPO	CHMP7	-0.159229	0.408248	0.591752
1344	tr|H0UVW8|H0UVW8_CAVPO	NANS	-0.159981	0.344707	0.655293
1345	tr|H0VI67|H0VI67_CAVPO	ENY2	-0.160103	0.408248	0.591752
1346	tr|H0VAZ7|H0VAZ7_CAVPO	PSMB7	-0.161063	0.276277	0.723723
1347	tr|H0W9D3|H0W9D3_CAVPO	GSTP1	-0.162459	0.159387	0.840613
1348	tr|H0VJZ6|H0VJZ6_CAVPO	SRSF7	-0.162766	0.756582	0.243418
1349	tr|H0W6C9|H0W6C9_CAVPO	FAM169A	-0.16342	0.144807	0.855193
1350	tr|H0UXQ6|H0UXQ6_CAVPO	ABCD3	-0.165434	0.389832	0.610168
1351	tr|H0V2D0|H0V2D0_CAVPO	HSPA4	-0.165795	0.107723	0.892277
1352	tr|H0VBR1|H0VBR1_CAVPO	PSMC3	-0.166689	0.355381	0.644619
1353	tr|A9YWS9|A9YWS9_CAVPO	Eno1	-0.16676	0.113108	0.886892
1354	tr|H0VLW3|H0VLW3_CAVPO	PHF5A	-0.167254	0.395476	0.604524
1355	tr|H0UWR3|H0UWR3_CAVPO	ACAT2	-0.168711	0.383938	0.616062
1356	tr|H0UZ00|H0UZ00_CAVPO	PCYOX1	-0.169768	0.326639	0.673361
1357	tr|H0WAR7|H0WAR7_CAVPO	WDR77	-0.170267	0.360621	0.639379
1358	tr|H0V5F9|H0V5F9_CAVPO	DGAT1	-0.170397	0.186883	0.813117
1359	tr|H0UYE6|H0UYE6_CAVPO	PRKAR2B	-0.170449	0.26656	0.73344
1360	tr|H0VBA1|H0VBA1_CAVPO	SEC31A	-0.170893	0.329919	0.670081
1361	tr|H0VKN9|H0VKN9_CAVPO	TBCB	-0.171145	0.248031	0.751969
1362	tr|H0VZF2|H0VZF2_CAVPO	PGLS	-0.171292	0.293409	0.706591
1363	tr|H0VTI7|H0VTI7_CAVPO	METAP2	-0.171764	0.295678	0.704322
1364	tr|H0VCU8|H0VCU8_CAVPO	SF3A3	-0.172265	0.331018	0.668982
1365	tr|H0UWI9|H0UWI9_CAVPO	ABHD6	-0.173393	0.497839	0.502161
1366	tr|H0WA47|H0WA47_CAVPO	Dhrs7	-0.173726	0.230344	0.769656
1367	tr|H0VUC2|H0VUC2_CAVPO	HSPE1	-0.175031	0.222396	0.777604
1368	tr|H0WA32|H0WA32_CAVPO	TPR	-0.175179	0.294148	0.705852
1369	tr|H0VUC7|H0VUC7_CAVPO	PPWD1	-0.175185	0.205692	0.794308
1370	tr|H0VK62|H0VK62_CAVPO	OCIAD1	-0.175258	0.388185	0.611815
1371	tr|H0W7Q3|H0W7Q3_CAVPO	LAMTOR1	-0.175286	0.366833	0.633167
1372	tr|H0VDN3|H0VDN3_CAVPO	RER1	-0.175681	0.277814	0.722186
1373	tr|H0UZM9|H0UZM9_CAVPO	STIP1	-0.176777	0.271935	0.728065
1374	tr|H0VI15|H0VI15_CAVPO	YTHDC1	-0.177059	0.408248	0.591752
1375	tr|H0V556|H0V556_CAVPO	DEK	-0.177251	0.225245	0.774755
1376	tr|H0V674|H0V674_CAVPO	CAP1	-0.177293	0.326559	0.673441
1377	tr|H0VGM8|H0VGM8_CAVPO	GATAD2B	-0.177496	0.383058	0.616942
1378	tr|H0VFN3|H0VFN3_CAVPO	CADM2	-0.178143	0.20603	0.79397
1379	tr|H0V1D4|H0V1D4_CAVPO	PCBP3	-0.179255	0.465336	0.534664
1380	tr|H0WBZ3|H0WBZ3_CAVPO	Cnpy2	-0.179306	0.55897	0.44103
1381	tr|H0V3R7|H0V3R7_CAVPO	GABPA	-0.17937	0.551621	0.448379
1382	tr|H0W2Q7|H0W2Q7_CAVPO	TPRKB	-0.180625	0.351582	0.648418
1383	tr|H0W0W7|H0W0W7_CAVPO	FAM98B	-0.181698	0.579698	0.420302
1384	tr|H0VE92|H0VE92_CAVPO	TOR1A	-0.181905	0.366193	0.633807
1385	tr|H0VTS7|H0VTS7_CAVPO	HNRNPDL	-0.183292	0.481167	0.518833
1386	tr|H0V5J4|H0V5J4_CAVPO	IGF2BP2	-0.183685	0.298735	0.701265
1387	tr|H0VSC1|H0VSC1_CAVPO	STAU2	-0.183829	0.371899	0.628101
1388	tr|H0UTB0|H0UTB0_CAVPO	PDCD5	-0.183962	0.137543	0.862457
1389	tr|H0V1G8|H0V1G8_CAVPO	SRP54	-0.184635	0.0476736	0.952326
1390	tr|H0W678|H0W678_CAVPO	Rab3a	-0.184935	0.262315	0.737685
1391	tr|H0W3W1|H0W3W1_CAVPO	NAP1L1	-0.186671	0.27187	0.72813
1392	tr|H0V7V6|H0V7V6_CAVPO	AMPH	-0.186766	0.324887	0.675113
1393	tr|H0V7A0|H0V7A0_CAVPO	SMU1	-0.186853	0.482977	0.517023
1394	tr|H0VSV5|H0VSV5_CAVPO	Psma1	-0.187191	0.28052	0.71948
1395	tr|H0UVJ3|H0UVJ3_CAVPO	ISCA2	-0.187442	0.386372	0.613628
1396	tr|H0VSV0|H0VSV0_CAVPO	ACTR1B	-0.187512	0.247776	0.752224
1397	tr|H0UV41|H0UV41_CAVPO	THOC1	-0.188123	0.76402	0.23598
1398	tr|H0V7I9|H0V7I9_CAVPO	PC	-0.188547	0.227105	0.772895
1399	tr|H0VZS6|H0VZS6_CAVPO	CTNND2	-0.188646	0.182574	0.817426
1400	tr|H0VTQ5|H0VTQ5_CAVPO	Srrm1	-0.190659	0.651096	0.348904
1401	tr|H0V1J4|H0V1J4_CAVPO	SRSF3	-0.190828	0.742004	0.257996
1402	tr|H0UVR9|H0UVR9_CAVPO	Eif5	-0.190968	0.698322	0.301678
1403	tr|H0V113|H0V113_CAVPO	CPNE6	-0.191776	0.381759	0.618241
1404	tr|H0V4N2|H0V4N2_CAVPO	PSIP1	-0.191973	0.150949	0.849051
1405	tr|H0VCT0|H0VCT0_CAVPO	MAP2	-0.193348	0.277028	0.722972
1406	tr|H0VMC7|H0VMC7_CAVPO	Ist1	-0.193865	0.0315474	0.968453
1407	tr|H0UZ86|H0UZ86_CAVPO	Acsl1	-0.19406	0.190695	0.809305
1408	tr|H0V8T7|H0V8T7_CAVPO	INPP5K	-0.194072	0.408248	0.591752
1409	tr|H0W6D7|H0W6D7_CAVPO	ARL8B	-0.194234	0.511688	0.488312
1410	tr|H0VR65|H0VR65_CAVPO	RBBP7	-0.194811	0.408248	0.591752
1411	tr|H0V2I5|H0V2I5_CAVPO	PRKAR1A	-0.195511	0.247893	0.752107
1412	tr|H0VP39|H0VP39_CAVPO	COTL1	-0.195518	0.30013	0.69987
1413	tr|H0UUX5|H0UUX5_CAVPO	CHCHD3	-0.195828	0.0557603	0.94424
1414	tr|H0VNE6|H0VNE6_CAVPO	Rps25	-0.196007	0.375814	0.624186
1415	tr|H0VSD7|H0VSD7_CAVPO	SFPQ	-0.196185	0.398202	0.601798
1416	tr|H0UXJ8|H0UXJ8_CAVPO	HSP90AA1	-0.196552	0.547424	0.452576
1417	tr|H0V866|H0V866_CAVPO	STK24	-0.197144	0.28205	0.71795
1418	tr|H0VGH2|H0VGH2_CAVPO	TAF15	-0.197183	0.102772	0.897228
1419	tr|H0VJ41|H0VJ41_CAVPO	BSN	-0.197189	0.136545	0.863455
1420	tr|H0VN89|H0VN89_CAVPO	FECH	-0.19741	0.134418	0.865582
1421	tr|H0W2A1|H0W2A1_CAVPO	Nme1	-0.197464	0.372304	0.627696
1422	tr|H0UWR7|H0UWR7_CAVPO	LOC100714101	-0.197544	0.27964	0.72036
1423	tr|H0VKG1|H0VKG1_CAVPO	VCP	-0.197752	0.128236	0.871764
1424	tr|H0VLG8|H0VLG8_CAVPO	NDRG4	-0.19814	0.566359	0.433641
1425	tr|H0V034|H0V034_CAVPO	PSMA6	-0.199139	0.185448	0.814552
1426	tr|H0VAD2|H0VAD2_CAVPO	BAG3	-0.199748	0.231031	0.768969
1427	tr|H0VPV4|H0VPV4_CAVPO	CAPZB	-0.19991	0.214798	0.785202
1428	tr|H0VRS6|H0VRS6_CAVPO	KTN1	-0.200217	0.322158	0.677842
1429	tr|H0VQ30|H0VQ30_CAVPO	LSM7	-0.200478	0.53206	0.46794
1430	tr|H0VMF2|H0VMF2_CAVPO	CCT2	-0.200774	0.601769	0.398231
1431	tr|H0VEJ5|H0VEJ5_CAVPO	CCT8	-0.201435	0.359934	0.640066
1432	tr|H0V682|H0V682_CAVPO	MEF2D	-0.201506	0.480988	0.519012
1433	tr|H0W7N7|H0W7N7_CAVPO	NEGR1	-0.201664	0.418543	0.581457
1434	tr|H0V9U0|H0V9U0_CAVPO	CDKN1B	-0.202299	0.420787	0.579213
1435	tr|H0VW42|H0VW42_CAVPO	THOP1	-0.202327	0.373032	0.626968
1436	tr|H0VMQ8|H0VMQ8_CAVPO	LAMP2	-0.202577	0.408226	0.591774
1437	tr|H0VEW1|H0VEW1_CAVPO	PABPC4	-0.202795	0.416766	0.583234
1438	tr|H0V1W9|H0V1W9_CAVPO	HSP90AB1	-0.202898	0.679067	0.320933
1439	tr|H0W5Z3|H0W5Z3_CAVPO	NDUFV3	-0.204835	0.0562795	0.943721
1440	tr|H0VT12|H0VT12_CAVPO	FLOT2	-0.205007	0.456144	0.543856
1441	tr|H0VVN9|H0VVN9_CAVPO	ATOX1	-0.205066	0.139997	0.860003
1442	tr|H0V6U7|H0V6U7_CAVPO	SPAG7	-0.205174	0.513583	0.486417
1443	tr|H0VJ09|H0VJ09_CAVPO	SMARCD2	-0.205224	0.534023	0.465977
1444	tr|H0V1H6|H0V1H6_CAVPO	Vps4a	-0.205445	0.341851	0.658149
1445	tr|H0VIE4|H0VIE4_CAVPO	ACTR1A	-0.205613	0.416584	0.583416
1446	tr|H0VND2|H0VND2_CAVPO	EIF6	-0.205731	0.172051	0.827949
1447	tr|H0UTH4|H0UTH4_CAVPO	CNRIP1	-0.206999	0.359917	0.640083
1448	tr|H0WB58|H0WB58_CAVPO	GNGT2	-0.207079	0.345435	0.654565
1449	tr|H0VKV2|H0VKV2_CAVPO	ERGIC1	-0.207138	0.39849	0.60151
1450	tr|H0WA07|H0WA07_CAVPO	LOC100729881	-0.207575	0.377478	0.622522
1451	tr|H0W3C2|H0W3C2_CAVPO	ACY1	-0.20766	0.294083	0.705917
1452	tr|H0UVV9|H0UVV9_CAVPO	AKR1B1	-0.207716	0.397183	0.602817
1453	tr|H0VU69|H0VU69_CAVPO	RBP1	-0.208048	0.320885	0.679115
1454	tr|H0UUC3|H0UUC3_CAVPO	CSTB	-0.20812	0.271897	0.728103
1455	tr|H0UXF6|H0UXF6_CAVPO	RPS21	-0.208275	0.696356	0.303644
1456	tr|H0V2M1|H0V2M1_CAVPO	GMFB	-0.209836	0.504157	0.495843
1457	tr|H0W5B9|H0W5B9_CAVPO	GNG3	-0.209938	0.253373	0.746627
1458	tr|H0VIL8|H0VIL8_CAVPO	EIF4A2	-0.210406	0.341238	0.658762
1459	tr|H0WBQ8|H0WBQ8_CAVPO	EEF1G	-0.210461	0.421953	0.578047
1460	tr|H0VQ52|H0VQ52_CAVPO	SLC7A8	-0.210618	0.57735	0.42265
1461	tr|H0V0Q6|H0V0Q6_CAVPO	Sugt1	-0.210868	0.353389	0.646611
1462	tr|H0VIW0|H0VIW0_CAVPO	CAB39	-0.210882	0.418257	0.581743
1463	tr|H0VIT3|H0VIT3_CAVPO	PCCA	-0.211273	0.386443	0.613557
1464	tr|H0WDQ3|H0WDQ3_CAVPO	MRGBP	-0.211459	0.554825	0.445175
1465	tr|H0W316|H0W316_CAVPO	PRDX2	-0.211828	0.502664	0.497336
1466	tr|H0UUV9|H0UUV9_CAVPO	CCDC126	-0.211947	0.402886	0.597114
1467	tr|H0VK01|H0VK01_CAVPO	DDX17	-0.212106	0.379355	0.620645
1468	tr|H0VKG3|H0VKG3_CAVPO	API5	-0.212448	0.420673	0.579327
1469	tr|H0VE65|H0VE65_CAVPO	PCNA	-0.212626	0.473724	0.526276
1470	tr|H0VN63|H0VN63_CAVPO	RBM4	-0.212673	0.470647	0.529353
1471	tr|H0V5U9|H0V5U9_CAVPO	NUDCD1	-0.213025	0.384728	0.615272
1472	tr|H0VP03|H0VP03_CAVPO	DDX3X	-0.214325	0.329857	0.670143
1473	tr|H0UWN2|H0UWN2_CAVPO	COPS8	-0.214677	0.225591	0.774409
1474	tr|H0V6B5|H0V6B5_CAVPO	CLTB	-0.215476	0.481843	0.518157
1475	tr|H0VZ49|H0VZ49_CAVPO	GNB2	-0.215781	0.352679	0.647321
1476	tr|H0VE88|H0VE88_CAVPO	NPEPL1	-0.216209	0.52299	0.47701
1477	tr|H0UUJ4|H0UUJ4_CAVPO	GNAZ	-0.216375	0.41388	0.58612
1478	tr|H0V2Q8|H0V2Q8_CAVPO	ACSL3	-0.217045	0.33517	0.66483
1479	tr|H0UTI6|H0UTI6_CAVPO	SNX1	-0.217166	0.394979	0.605021
1480	tr|H0UVB7|H0UVB7_CAVPO	PPID	-0.217727	0.354914	0.645086
1481	tr|H0VTM3|H0VTM3_CAVPO	TMEM9	-0.219248	0.466276	0.533724
1482	tr|H0VJ98|H0VJ98_CAVPO	VPS37A	-0.219357	0.415285	0.584715
1483	tr|H0VZC2|H0VZC2_CAVPO	LOC100716520	-0.21951	0.398492	0.601508
1484	tr|H0VL43|H0VL43_CAVPO	PITPNB	-0.219598	0.28717	0.71283
1485	tr|H0VH21|H0VH21_CAVPO	VDAC3	-0.219698	0.210763	0.789237
1486	tr|H0VBV6|H0VBV6_CAVPO	TOM1	-0.219828	0.568072	0.431928
1487	tr|H0UY27|H0UY27_CAVPO	RAB18	-0.219894	0.231007	0.768993
1488	tr|H0UZD0|H0UZD0_CAVPO	DDOST	-0.220523	0.453321	0.546679
1489	tr|H0V4S0|H0V4S0_CAVPO	KHSRP	-0.221165	0.570322	0.429678
1490	tr|H0VCA9|H0VCA9_CAVPO	TMEM263	-0.222462	0.0534531	0.946547
1491	tr|H0VHE6|H0VHE6_CAVPO	KPNA4	-0.222525	0.364587	0.635413
1492	tr|H0VEJ0|H0VEJ0_CAVPO	Timm13	-0.222611	0.171963	0.828037
1493	tr|H0VN20|H0VN20_CAVPO	ENO3	-0.222748	0.575973	0.424027
1494	tr|H0UVY4|H0UVY4_CAVPO	C14orf166	-0.223042	0.478774	0.521226
1495	tr|H0W1R5|H0W1R5_CAVPO	SNRNP70	-0.223407	0.239755	0.760245
1496	tr|H0VN17|H0VN17_CAVPO	PSMA2	-0.224401	0.376871	0.623129
1497	tr|H0VTY8|H0VTY8_CAVPO	EEF2	-0.224403	0.14049	0.85951
1498	tr|H0W4A6|H0W4A6_CAVPO	CCT7	-0.225036	0.159909	0.840091
1499	tr|H0VRM1|H0VRM1_CAVPO	RPS17	-0.22511	0.176476	0.823524
1500	tr|H0UZ02|H0UZ02_CAVPO	PPIA	-0.22511	0.691954	0.308046
1501	tr|H0VM37|H0VM37_CAVPO	HTRA2	-0.225141	0.497493	0.502507
1502	tr|H0WB79|H0WB79_CAVPO	HNRNPAB	-0.225283	0.756747	0.243253
1503	tr|H0VC99|H0VC99_CAVPO	CTBP2	-0.225588	0.340391	0.659609
1504	tr|H0UWH9|H0UWH9_CAVPO	RNF2	-0.226076	0.343532	0.656468
1505	tr|H0VF18|H0VF18_CAVPO	CRMP1	-0.226146	0.730773	0.269227
1506	tr|H0V8G4|H0V8G4_CAVPO	PHGDH	-0.226213	0.41998	0.58002
1507	tr|H0VCR3|H0VCR3_CAVPO	RPS10	-0.226448	0.431494	0.568506
1508	tr|H0VR33|H0VR33_CAVPO	APEX1	-0.226681	0.592449	0.407551
1509	tr|H0UY83|H0UY83_CAVPO	FASN	-0.227326	0.169598	0.830402
1510	tr|H0VQZ0|H0VQZ0_CAVPO	UBE2V2	-0.227432	0.232999	0.767001
1511	tr|H0VC79|H0VC79_CAVPO	CYFIP2	-0.227751	0.288675	0.711325
1512	tr|H0V6E6|H0V6E6_CAVPO	ILF2	-0.228524	0.573129	0.426871
1513	tr|H0UW07|H0UW07_CAVPO	RBKS	-0.228977	0.416212	0.583788
1514	tr|H0VD81|H0VD81_CAVPO	Anp32a	-0.229227	0.423493	0.576507
1515	tr|H0VAT2|H0VAT2_CAVPO	EIF2B4	-0.229818	0.327518	0.672482
1516	tr|H0VPC7|H0VPC7_CAVPO	ALYREF	-0.231338	0.108476	0.891524
1517	tr|H0UXP6|H0UXP6_CAVPO	ACTC1	-0.231646	0.451866	0.548134
1518	tr|H0VNU5|H0VNU5_CAVPO	EIF4G3	-0.232197	0.47082	0.52918
1519	tr|H0VS12|H0VS12_CAVPO	RAB1B	-0.232391	0.389047	0.610953
1520	tr|H0UZN6|H0UZN6_CAVPO	CTNNB1	-0.232663	0.20675	0.79325
1521	tr|H0VEU3|H0VEU3_CAVPO	RUVBL1	-0.233313	0.403953	0.596047
1522	tr|H0VT68|H0VT68_CAVPO	RUSC1	-0.234115	0.38778	0.61222
1523	tr|H0VNA7|H0VNA7_CAVPO	RAD21	-0.234231	0.333802	0.666198
1524	tr|H0VWD0|H0VWD0_CAVPO	NHP2L1	-0.23448	0.346529	0.653471
1525	tr|H0V721|H0V721_CAVPO	PSMA3	-0.23471	0.377787	0.622213
1526	tr|H0VFF3|H0VFF3_CAVPO	PSMD11	-0.234815	0.630307	0.369693
1527	tr|H0VK93|H0VK93_CAVPO	ACTN4	-0.235373	0.416431	0.583569
1528	tr|H0VS78|H0VS78_CAVPO	EML4	-0.235598	0.205276	0.794724
1529	tr|H0UUJ0|H0UUJ0_CAVPO	RPL14	-0.236228	0.401067	0.598933
1530	tr|H0V6J2|H0V6J2_CAVPO	TCEA1	-0.236229	0.517471	0.482529
1531	tr|H0V1C8|H0V1C8_CAVPO	LRRC57	-0.236307	0.233737	0.766263
1532	tr|H0WCT9|H0WCT9_CAVPO	HAGH	-0.236676	0.421158	0.578842
1533	tr|H0V5Q1|H0V5Q1_CAVPO	AKAP12	-0.236802	0.256678	0.743322
1534	tr|H0V6P5|H0V6P5_CAVPO	SRSF5	-0.236892	0.692451	0.307549
1535	tr|H0VEW2|H0VEW2_CAVPO	SRSF11	-0.236947	0.685255	0.314745
1536	tr|H0UVW2|H0UVW2_CAVPO	AGFG1	-0.237025	0.29702	0.70298
1537	tr|H0VN40|H0VN40_CAVPO	C17orf75	-0.237298	0.219242	0.780758
1538	tr|H0VFF0|H0VFF0_CAVPO	RPS7	-0.23753	0.524602	0.475398
1539	tr|H0VFM6|H0VFM6_CAVPO	Eif5a	-0.237822	0.468226	0.531774
1540	tr|H0V3S4|H0V3S4_CAVPO	AAK1	-0.238022	0.357101	0.642899
1541	tr|H0VD30|H0VD30_CAVPO	RPA2	-0.238626	0.432852	0.567148
1542	tr|H0V6D2|H0V6D2_CAVPO	Rps27a	-0.239123	0.57318	0.42682
1543	tr|H0VCN8|H0VCN8_CAVPO	LOC100727315	-0.239845	0.477153	0.522847
1544	tr|H0V3Y5|H0V3Y5_CAVPO	LOC100723257	-0.240071	0.6748	0.3252
1545	tr|H0V1B4|H0V1B4_CAVPO	TOM1L2	-0.24017	0.225303	0.774697
1546	tr|H0V7W3|H0V7W3_CAVPO	EIF4A3	-0.24031	0.397683	0.602317
1547	tr|H0VBZ6|H0VBZ6_CAVPO	KIF5B	-0.240518	0.210215	0.789785
1548	tr|H0V0R2|H0V0R2_CAVPO	ABHD14B	-0.240812	0.398619	0.601381
1549	tr|H0UT30|H0UT30_CAVPO	PTGES3	-0.240895	0.313977	0.686023
1550	tr|H0VP58|H0VP58_CAVPO	COPE	-0.241541	0.376717	0.623283
1551	tr|H0VKA6|H0VKA6_CAVPO	PCCB	-0.241579	0.369069	0.630931
1552	tr|H0VL76|H0VL76_CAVPO	USP5	-0.241827	0.198827	0.801173
1553	tr|H0VUB7|H0VUB7_CAVPO	CNN2	-0.241914	0.126085	0.873915
1554	tr|H0W492|H0W492_CAVPO	GNA11	-0.242585	0.249976	0.750024
1555	tr|H0VIK4|H0VIK4_CAVPO	PPP1CA	-0.243157	0.219004	0.780996
1556	tr|H0VN29|H0VN29_CAVPO	TPD52L1	-0.243216	0.396057	0.603943
1557	tr|H0VEF4|H0VEF4_CAVPO	SF3B1	-0.243553	0.324878	0.675122
1558	tr|H0V0Q3|H0V0Q3_CAVPO	GTF2A1	-0.244345	0.505661	0.494339
1559	tr|H0VH65|H0VH65_CAVPO	EFTUD2	-0.244787	0.179761	0.820239
1560	tr|H0VTB9|H0VTB9_CAVPO	HSD17B12	-0.24522	0.312233	0.687767
1561	tr|H0VJ01|H0VJ01_CAVPO	DDX46	-0.245727	0.516233	0.483767
1562	tr|H0V0U2|H0V0U2_CAVPO	NHP2	-0.245727	0.519008	0.480992
1563	tr|H0VL12|H0VL12_CAVPO	UCHL3	-0.246096	0.318147	0.681853
1564	tr|H0VQW6|H0VQW6_CAVPO	GLG1	-0.246441	0.228101	0.771899
1565	tr|H0VRR4|H0VRR4_CAVPO	CMPK1	-0.24671	0.612795	0.387205
1566	tr|H0VKR3|H0VKR3_CAVPO	CACNA2D1	-0.246748	0.272863	0.727137
1567	tr|H0VL04|H0VL04_CAVPO	P4HB	-0.246982	0.749559	0.250441
1568	tr|H0UYS6|H0UYS6_CAVPO	EIF3D	-0.247032	0.317632	0.682368
1569	tr|H0VWR9|H0VWR9_CAVPO	RCVRN	-0.247989	0.374775	0.625225
1570	tr|H0UX57|H0UX57_CAVPO	ARHGDIA	-0.248154	0.354978	0.645022
1571	tr|H0VRI7|H0VRI7_CAVPO	DNAJC8	-0.248682	0.272377	0.727623
1572	tr|H0UTT9|H0UTT9_CAVPO	RANBP2	-0.24872	0.235702	0.764298
1573	tr|H0W9Z7|H0W9Z7_CAVPO	ARL2-SNX15	-0.248871	0.365637	0.634363
1574	tr|H0VUM8|H0VUM8_CAVPO	PHPT1	-0.249087	0.456235	0.543765
1575	tr|H0W9A0|H0W9A0_CAVPO	RAB11B	-0.249335	0.194304	0.805696
1576	tr|H0VHR6|H0VHR6_CAVPO	ACLY	-0.249576	0.380547	0.619453
1577	tr|H0VT64|H0VT64_CAVPO	RABGEF1	-0.249729	0.0411111	0.958889
1578	tr|H0VBZ1|H0VBZ1_CAVPO	Rap1b	-0.249918	0.282513	0.717487
1579	tr|H0VK70|H0VK70_CAVPO	PIGK	-0.250321	0.31073	0.68927
1580	tr|H0UWJ4|H0UWJ4_CAVPO	U2AF2	-0.250353	0.448272	0.551728
1581	tr|H0VZD0|H0VZD0_CAVPO	G6PC2	-0.250591	0.136356	0.863644
1582	tr|H0VKJ2|H0VKJ2_CAVPO	KARS	-0.250801	0.319551	0.680449
1583	tr|H0VGT0|H0VGT0_CAVPO	EPS15L1	-0.251051	0.418472	0.581528
1584	tr|H0V217|H0V217_CAVPO	PSMC4	-0.251518	0.356062	0.643938
1585	tr|H0UT25|H0UT25_CAVPO	PYCRL	-0.251773	0.19541	0.80459
1586	tr|H0VLL0|H0VLL0_CAVPO	USP10	-0.252462	0.404665	0.595335
1587	tr|H0VMU9|H0VMU9_CAVPO	Lta4h	-0.25262	0.299402	0.700598
1588	tr|H0UVF7|H0UVF7_CAVPO	RRAS2	-0.253138	0.332408	0.667592
1589	tr|H0V8M9|H0V8M9_CAVPO	SRSF9	-0.253719	0.269515	0.730485
1590	tr|H0WDA2|H0WDA2_CAVPO	PRPF19	-0.253725	0.303558	0.696442
1591	tr|H0VUX9|H0VUX9_CAVPO	LOC100713897	-0.253893	0.354687	0.645313
1592	tr|H0VKM7|H0VKM7_CAVPO	TUBB	-0.254257	0.394312	0.605688
1593	tr|H0VJL3|H0VJL3_CAVPO	TARDBP	-0.254352	0.220994	0.779006
1594	tr|H0VPG3|H0VPG3_CAVPO	Psat1	-0.254455	0.505245	0.494755
1595	tr|H0UYE7|H0UYE7_CAVPO	AARS	-0.254858	0.234102	0.765898
1596	tr|H0V7Z3|H0V7Z3_CAVPO	ATG3	-0.255481	0.282809	0.717191
1597	tr|H0VTC7|H0VTC7_CAVPO	TMX1	-0.255622	0.361069	0.638931
1598	tr|H0VKG2|H0VKG2_CAVPO	Eif3i	-0.256714	0.292365	0.707635
1599	tr|H0VEC8|H0VEC8_CAVPO	GPRIN1	-0.256902	0.35934	0.64066
1600	tr|H0VHQ9|H0VHQ9_CAVPO	YWHAH	-0.257466	0.551624	0.448376
1601	tr|H0VT81|H0VT81_CAVPO	ADD3	-0.258201	0.328442	0.671558
1602	tr|H0VER6|H0VER6_CAVPO	PLSCR4	-0.258795	0.373559	0.626441
1603	tr|H0VKK2|H0VKK2_CAVPO	SAMD11	-0.259173	0.739865	0.260135
1604	tr|H0VKA8|H0VKA8_CAVPO	SEC11C	-0.260069	0.194313	0.805687
1605	tr|H0W4R5|H0W4R5_CAVPO	CA8	-0.261284	0.666873	0.333127
1606	tr|H0V5X3|H0V5X3_CAVPO	COPS3	-0.261799	0.259784	0.740216
1607	tr|H0WCA5|H0WCA5_CAVPO	CKAP4	-0.262051	0.168225	0.831775
1608	tr|H0VFG8|H0VFG8_CAVPO	DDX1	-0.262205	0.186837	0.813163
1609	tr|H0VVN0|H0VVN0_CAVPO	ACTR2	-0.262219	0.490036	0.509964
1610	tr|H0VGV8|H0VGV8_CAVPO	UBE2I	-0.262358	0.552467	0.447533
1611	tr|H0V2D5|H0V2D5_CAVPO	RPN1	-0.262462	0.341165	0.658835
1612	tr|H0V3W8|H0V3W8_CAVPO	TMED9	-0.262552	0.636281	0.363719
1613	tr|H0VLV4|H0VLV4_CAVPO	LAP3	-0.262786	0.313346	0.686654
1614	tr|H0W7R9|H0W7R9_CAVPO	Vhl	-0.263397	0.615102	0.384898
1615	tr|H0UUB1|H0UUB1_CAVPO	NUDT16L1	-0.263839	0.68628	0.31372
1616	tr|H0VKM6|H0VKM6_CAVPO	Cetn2	-0.264206	0.180955	0.819045
1617	tr|H0VJ28|H0VJ28_CAVPO	SAFB2	-0.264473	0.376442	0.623558
1618	tr|H0VMF1|H0VMF1_CAVPO	MARS	-0.264821	0.34813	0.65187
1619	tr|H0UWG3|H0UWG3_CAVPO	POLR2E	-0.264934	0.327791	0.672209
1620	tr|H0VNM7|H0VNM7_CAVPO	LNPEP	-0.264938	0.479726	0.520274
1621	tr|H0VH80|H0VH80_CAVPO	MYEF2	-0.266207	0.545784	0.454216
1622	tr|H0VIH9|H0VIH9_CAVPO	ACADM	-0.26635	0.393679	0.606321
1623	tr|H0W8I2|H0W8I2_CAVPO	RUVBL2	-0.266422	0.768827	0.231173
1624	tr|H0UWS5|H0UWS5_CAVPO	RAB6B	-0.266433	0.408248	0.591752
1625	tr|H0VLM3|H0VLM3_CAVPO	HSPA5	-0.266667	0.842792	0.157208
1626	tr|H0VJX3|H0VJX3_CAVPO	Sarnp	-0.266835	0.325767	0.674233
1627	tr|H0WB85|H0WB85_CAVPO	SRSF10	-0.267574	0.381918	0.618082
1628	tr|H0W8V1|H0W8V1_CAVPO	DENR	-0.267854	0.204665	0.795335
1629	tr|H0V3J6|H0V3J6_CAVPO	DARS	-0.267998	0.37973	0.62027
1630	tr|H0UY99|H0UY99_CAVPO	RCC2	-0.268437	0.458333	0.541667
1631	tr|H0VJ13|H0VJ13_CAVPO	PSMC5	-0.268899	0.481738	0.518262
1632	tr|H0VPE3|H0VPE3_CAVPO	ILF3	-0.268959	0.404205	0.595795
1633	tr|H0WDP3|H0WDP3_CAVPO	ZNF385A	-0.26965	0.308676	0.691324
1634	tr|H0VWE9|H0VWE9_CAVPO	CNPY3	-0.269897	0.394826	0.605174
1635	tr|H0UZ89|H0UZ89_CAVPO	ATP2A2	-0.270119	0.240256	0.759744
1636	tr|H0V6E3|H0V6E3_CAVPO	MSMO1	-0.270532	0.40776	0.59224
1637	tr|H0VGM4|H0VGM4_CAVPO	SFXN1	-0.271852	0.260481	0.739519
1638	tr|H0V2I6|H0V2I6_CAVPO	GORASP2	-0.27242	0.282897	0.717103
1639	tr|H0VI33|H0VI33_CAVPO	PPP2R5D	-0.272586	0.501905	0.498095
1640	tr|H0WCA3|H0WCA3_CAVPO	RPL36	-0.272713	0.0722439	0.927756
1641	tr|H0W5T5|H0W5T5_CAVPO	PHB2	-0.272813	0.283236	0.716764
1642	tr|H0UVA7|H0UVA7_CAVPO	NCL	-0.272838	0.422155	0.577845
1643	tr|H0V811|H0V811_CAVPO	AHSA1	-0.273111	0.450114	0.549886
1644	tr|H0VN93|H0VN93_CAVPO	NARS	-0.273186	0.432136	0.567864
1645	tr|H0UUS6|H0UUS6_CAVPO	ACTR3	-0.273991	0.300244	0.699756
1646	tr|H0V870|H0V870_CAVPO	GAP43	-0.274706	0.0732342	0.926766
1647	tr|H0VX68|H0VX68_CAVPO	NAP1L4	-0.275213	0.279522	0.720478
1648	tr|H0V9L6|H0V9L6_CAVPO	SCFD1	-0.275555	0.328367	0.671633
1649	tr|H0VLF5|H0VLF5_CAVPO	SF3B5	-0.275792	0.361914	0.638086
1650	tr|H0W9M5|H0W9M5_CAVPO	NEFL	-0.275853	0.202252	0.797748
1651	tr|H0UV42|H0UV42_CAVPO	CDC5L	-0.276203	0.377982	0.622018
1652	tr|H0V4I1|H0V4I1_CAVPO	TPRG1L	-0.27663	0.374701	0.625299
1653	tr|H0V2K4|H0V2K4_CAVPO	PRDX4	-0.277375	0.32379	0.67621
1654	tr|H0UY91|H0UY91_CAVPO	GET4	-0.277691	0.394563	0.605437
1655	tr|H0UYL6|H0UYL6_CAVPO	FKBP4	-0.278144	0.731637	0.268363
1656	tr|H0W408|H0W408_CAVPO	UQCRQ	-0.278299	0.170107	0.829893
1657	tr|H0VKE0|H0VKE0_CAVPO	TUBB4B	-0.278971	0.200566	0.799434
1658	tr|H0V8C8|H0V8C8_CAVPO	RAB14	-0.279342	0.264387	0.735613
1659	tr|H0V1J5|H0V1J5_CAVPO	FMR1	-0.279689	0.293431	0.706569
1660	tr|Q9WUR5|Q9WUR5_CAVPO	Thy-1	-0.280629	0.400141	0.599859
1661	tr|H0VUI8|H0VUI8_CAVPO	HINT1	-0.281489	0.306277	0.693723
1662	tr|H0VRI2|H0VRI2_CAVPO	GRAMD1B	-0.281659	0.408248	0.591752
1663	tr|H0VBS1|H0VBS1_CAVPO	PDIA3	-0.28267	0.882037	0.117963
1664	tr|H0V2C0|H0V2C0_CAVPO	DYNC1H1	-0.283068	0.279357	0.720643
1665	tr|H0V1E2|H0V1E2_CAVPO	GANAB	-0.283984	0.310681	0.689319
1666	tr|H0VY54|H0VY54_CAVPO	EIF4H	-0.284088	0.497793	0.502207
1667	tr|H0VZK8|H0VZK8_CAVPO	DDAH1	-0.284228	0.563471	0.436529
1668	tr|H0V435|H0V435_CAVPO	UBQLN1	-0.284605	0.440138	0.559862
1669	tr|H0UV40|H0UV40_CAVPO	USP14	-0.28471	0.213585	0.786415
1670	tr|H0VMG3|H0VMG3_CAVPO	NDEL1	-0.285735	0.397806	0.602194
1671	tr|H0V7F8|H0V7F8_CAVPO	PPP1R7	-0.285891	0.195415	0.804585
1672	tr|H0V125|H0V125_CAVPO	NUTF2	-0.286196	0.34197	0.65803
1673	tr|H0VGH8|H0VGH8_CAVPO	CTNNBL1	-0.286451	0.441511	0.558489
1674	tr|H0UZR6|H0UZR6_CAVPO	UBA1	-0.286861	0.248898	0.751102
1675	tr|H0UYJ4|H0UYJ4_CAVPO	PSMC1	-0.28758	0.569895	0.430105
1676	tr|H0WCU0|H0WCU0_CAVPO	ATP6V1G2	-0.287848	0.304057	0.695943
1677	tr|H0WAK4|H0WAK4_CAVPO	LOC101788057	-0.287971	0.421355	0.578645
1678	tr|H0VA45|H0VA45_CAVPO	HSPH1	-0.288393	0.294604	0.705396
1679	tr|H0UZK2|H0UZK2_CAVPO	SNAP25	-0.288461	0.128238	0.871762
1680	tr|H0VR62|H0VR62_CAVPO	PEPD	-0.288804	0.305692	0.694308
1681	tr|H0V616|H0V616_CAVPO	RBM17	-0.288899	0.402236	0.597764
1682	tr|H0VUV9|H0VUV9_CAVPO	NCDN	-0.289064	0.398772	0.601228
1683	tr|H0VZ48|H0VZ48_CAVPO	SERBP1	-0.289615	0.644995	0.355005
1684	tr|H0W169|H0W169_CAVPO	RPS9	-0.289702	0.243715	0.756285
1685	tr|H0VQH3|H0VQH3_CAVPO	HCFC1	-0.289725	0.368649	0.631351
1686	tr|H0UUM8|H0UUM8_CAVPO	ATP6AP2	-0.290046	0.581979	0.418021
1687	tr|H0VAS3|H0VAS3_CAVPO	SMUG1	-0.290427	0.425142	0.574858
1688	tr|H0UW23|H0UW23_CAVPO	LIN7A	-0.290471	0.267939	0.732061
1689	tr|H0VRL3|H0VRL3_CAVPO	OGT	-0.290898	0.285831	0.714169
1690	tr|H0VIV8|H0VIV8_CAVPO	HNRNPA3	-0.290926	0.25924	0.74076
1691	tr|H0VQP0|H0VQP0_CAVPO	CALML3	-0.291003	0.0272569	0.972743
1692	tr|H0VLM9|H0VLM9_CAVPO	TPP1	-0.291544	0.824436	0.175564
1693	tr|H0VL90|H0VL90_CAVPO	PGRMC1	-0.291985	0.401073	0.598927
1694	tr|H0VKL0|H0VKL0_CAVPO	USO1	-0.292019	0.181729	0.818271
1695	tr|H0UYN3|H0UYN3_CAVPO	LAMTOR2	-0.292388	0.516396	0.483604
1696	tr|H0V6J1|H0V6J1_CAVPO	EIF3L	-0.293491	0.398528	0.601472
1697	tr|H0VHL0|H0VHL0_CAVPO	PRPF4	-0.293766	0.28425	0.71575
1698	tr|H0VG07|H0VG07_CAVPO	GLO1	-0.29413	0.38644	0.61356
1699	tr|H0V759|H0V759_CAVPO	PSMD6	-0.294944	0.388221	0.611779
1700	tr|H0VF98|H0VF98_CAVPO	TXNL1	-0.295221	0.335666	0.664334
1701	tr|H0VHQ4|H0VHQ4_CAVPO	CADM3	-0.295503	0.287039	0.712961
1702	tr|H0WDH3|H0WDH3_CAVPO	LOC100715281	-0.295723	0.462682	0.537318
1703	tr|H0VRW8|H0VRW8_CAVPO	DYNC1I2	-0.29647	0.373693	0.626307
1704	tr|H0VSZ2|H0VSZ2_CAVPO	DNM1L	-0.296689	0.401402	0.598598
1705	tr|H0VTS0|H0VTS0_CAVPO	RAB7A	-0.29769	0.336996	0.663004
1706	tr|H0VDL2|H0VDL2_CAVPO	RPL38	-0.298832	0.431851	0.568149
1707	tr|H0VA62|H0VA62_CAVPO	SLC1A3	-0.298929	0.105676	0.894324
1708	tr|H0VJX4|H0VJX4_CAVPO	HDGF	-0.300172	0.400485	0.599515
1709	tr|H0V9F8|H0V9F8_CAVPO	PEF1	-0.300323	0.332707	0.667293
1710	tr|H0W379|H0W379_CAVPO	Ubap2l	-0.300541	0.537595	0.462405
1711	tr|H0VI39|H0VI39_CAVPO	REEP5	-0.300628	0.674027	0.325973
1712	tr|H0V7K0|H0V7K0_CAVPO	Sar1a	-0.300668	0.777943	0.222057
1713	tr|H0VN65|H0VN65_CAVPO	CCS	-0.301709	0.407515	0.592485
1714	tr|H0V2V2|H0V2V2_CAVPO	EZR	-0.302523	0.304719	0.695281
1715	tr|H0VTA5|H0VTA5_CAVPO	DYNC1LI2	-0.302539	0.333333	0.666667
1716	tr|H0VDD6|H0VDD6_CAVPO	OXSR1	-0.302911	0.353578	0.646422
1717	tr|H0UVI6|H0UVI6_CAVPO	PFDN5	-0.303197	0.357552	0.642448
1718	tr|H0VHF0|H0VHF0_CAVPO	NRD1	-0.3035	0.488441	0.511559
1719	tr|H0V6I5|H0V6I5_CAVPO	PSMD14	-0.303908	0.435827	0.564173
1720	tr|H0VAT3|H0VAT3_CAVPO	HDAC1	-0.304377	0.367278	0.632722
1721	tr|H0VED6|H0VED6_CAVPO	KIAA1429	-0.30451	0.296879	0.703121
1722	tr|H0VZ22|H0VZ22_CAVPO	LSM2	-0.305063	0.50643	0.49357
1723	tr|H0VH84|H0VH84_CAVPO	Ddx6	-0.305465	0.406912	0.593088
1724	tr|H0UUF1|H0UUF1_CAVPO	RABGGTB	-0.306205	0.274777	0.725223
1725	tr|H0UUR0|H0UUR0_CAVPO	CALR	-0.306354	0.591026	0.408974
1726	tr|H0V0M5|H0V0M5_CAVPO	Ssb	-0.306495	0.630447	0.369553
1727	tr|H0V1Y7|H0V1Y7_CAVPO	Bola2b	-0.306707	0.442145	0.557855
1728	tr|H0UVU8|H0UVU8_CAVPO	DDRGK1	-0.306711	0.145397	0.854603
1729	tr|H0UXL7|H0UXL7_CAVPO	BAG6	-0.306758	0.252633	0.747367
1730	tr|H0W6L3|H0W6L3_CAVPO	MBD3	-0.307182	0.279423	0.720577
1731	tr|H0V2D3|H0V2D3_CAVPO	WASF1	-0.307489	0.445972	0.554028
1732	tr|H0V673|H0V673_CAVPO	Trim28	-0.308165	0.364902	0.635098
1733	tr|H0VM56|H0VM56_CAVPO	RPRD1B	-0.308732	0.536884	0.463116
1734	tr|H0VTZ4|H0VTZ4_CAVPO	SEC13	-0.309137	0.442182	0.557818
1735	tr|H0V0G6|H0V0G6_CAVPO	TCEB1	-0.309601	0.244546	0.755454
1736	tr|H0W2W9|H0W2W9_CAVPO	SF3A2	-0.309969	0.28895	0.71105
1737	tr|H0W2J8|H0W2J8_CAVPO	CHERP	-0.31144	0.392057	0.607943
1738	tr|H0V0K2|H0V0K2_CAVPO	EIF2S1	-0.311808	0.396662	0.603338
1739	tr|H0VSU2|H0VSU2_CAVPO	PSMB4	-0.313323	0.358585	0.641415
1740	tr|H0VIW3|H0VIW3_CAVPO	IAH1	-0.314191	0.487513	0.512487
1741	tr|H0W0E9|H0W0E9_CAVPO	HNRNPF	-0.314241	0.416105	0.583895
1742	tr|H0VI16|H0VI16_CAVPO	NEDD8	-0.314499	0.627023	0.372977
1743	tr|H0VLJ0|H0VLJ0_CAVPO	PFDN4	-0.314864	0.562235	0.437765
1744	tr|H0VI01|H0VI01_CAVPO	AP1G1	-0.314887	0.222338	0.777662
1745	tr|H0VL70|H0VL70_CAVPO	LARS	-0.31578	0.40189	0.59811
1746	tr|H0V0W1|H0V0W1_CAVPO	COPS2	-0.31647	0.395212	0.604788
1747	tr|H0VQT8|H0VQT8_CAVPO	Eif1	-0.316536	0.276433	0.723567
1748	tr|H0VU80|H0VU80_CAVPO	RPH3A	-0.316904	0.123617	0.876383
1749	tr|H0VHZ2|H0VHZ2_CAVPO	TPM1	-0.317137	0.408248	0.591752
1750	tr|H0WDT4|H0WDT4_CAVPO	PPP1R8	-0.317172	0.536977	0.463023
1751	tr|H0VQ41|H0VQ41_CAVPO	PRMT5	-0.3172	0.289881	0.710119
1752	tr|H0UXP0|H0UXP0_CAVPO	FAM98A	-0.317457	0.321055	0.678945
1753	tr|H0VTD7|H0VTD7_CAVPO	NELFB	-0.317598	0.305377	0.694623
1754	tr|H0VFS6|H0VFS6_CAVPO	QRICH1	-0.318078	0.33086	0.66914
1755	tr|H0V664|H0V664_CAVPO	SNRPA1	-0.318735	0.320869	0.679131
1756	tr|H0VE17|H0VE17_CAVPO	PSMD2	-0.31908	0.341142	0.658858
1757	tr|H0WCQ9|H0WCQ9_CAVPO	APP	-0.319756	0.273576	0.726424
1758	tr|H0VDQ2|H0VDQ2_CAVPO	EIF4G2	-0.320179	0.316923	0.683077
1759	tr|H0VLR7|H0VLR7_CAVPO	Mip	-0.321173	0.401518	0.598482
1760	tr|H0VAE5|H0VAE5_CAVPO	CDC37	-0.321553	0.451176	0.548824
1761	tr|H0V9Q9|H0V9Q9_CAVPO	STT3A	-0.322061	0.235702	0.764298
1762	tr|H0UXT3|H0UXT3_CAVPO	ARPC2	-0.322463	0.383724	0.616276
1763	tr|H0V9Q1|H0V9Q1_CAVPO	EI24	-0.32269	0.12345	0.87655
1764	tr|H0VVH1|H0VVH1_CAVPO	DDI2	-0.322943	0.231425	0.768575
1765	tr|H0V9C3|H0V9C3_CAVPO	RSU1	-0.323558	0.243689	0.756311
1766	tr|H0WDC2|H0WDC2_CAVPO	KBTBD11	-0.324727	0.363962	0.636038
1767	tr|H0VIZ2|H0VIZ2_CAVPO	CPOX	-0.324757	0.421271	0.578729
1768	tr|H0VI64|H0VI64_CAVPO	CCAR2	-0.325189	0.323014	0.676986
1769	tr|H0V777|H0V777_CAVPO	ETFA	-0.325377	0.407391	0.592609
1770	tr|H0VPS7|H0VPS7_CAVPO	PFDN2	-0.325435	0.45361	0.54639
1771	tr|H0WCD0|H0WCD0_CAVPO	NEFM	-0.325495	0.368916	0.631084
1772	tr|H0V3G5|H0V3G5_CAVPO	URM1	-0.32567	0.502006	0.497994
1773	tr|H0UUH5|H0UUH5_CAVPO	CFDP1	-0.325963	0.303223	0.696777
1774	tr|H0W5E6|H0W5E6_CAVPO	PDCD6	-0.325973	0.323216	0.676784
1775	tr|H0V7T7|H0V7T7_CAVPO	HYOU1	-0.326268	0.329031	0.670969
1776	tr|H0WBZ2|H0WBZ2_CAVPO	CDC42	-0.326814	0.415669	0.584331
1777	tr|H0VN30|H0VN30_CAVPO	HDDC2	-0.326872	0.177416	0.822584
1778	tr|H0V545|H0V545_CAVPO	AP1B1	-0.326995	0.369268	0.630732
1779	tr|H0V8S1|H0V8S1_CAVPO	SNX6	-0.327107	0.505645	0.494355
1780	tr|H0UZY8|H0UZY8_CAVPO	RPL4	-0.327124	0.559497	0.440503
1781	tr|H0V7E3|H0V7E3_CAVPO	EIF3E	-0.327782	0.447926	0.552074
1782	tr|H0UXK6|H0UXK6_CAVPO	CCT5	-0.328022	0.440215	0.559785
1783	tr|H0VPI1|H0VPI1_CAVPO	RPL12	-0.328195	0.41679	0.58321
1784	tr|H0VS82|H0VS82_CAVPO	DPYSL4	-0.328664	0.157087	0.842913
1785	tr|H0V190|H0V190_CAVPO	PPME1	-0.329073	0.428511	0.571489
1786	tr|H0V3L6|H0V3L6_CAVPO	PRPSAP1	-0.32996	0.323621	0.676379
1787	tr|H0V7X7|H0V7X7_CAVPO	LSM8	-0.330153	0.648858	0.351142
1788	tr|H0VLP7|H0VLP7_CAVPO	PSME3	-0.330474	0.400968	0.599032
1789	tr|H0VT54|H0VT54_CAVPO	ZBTB8OS	-0.330812	0.192033	0.807967
1790	tr|H0V831|H0V831_CAVPO	THYN1	-0.331085	0.189615	0.810385
1791	tr|H0V816|H0V816_CAVPO	FAM213A	-0.331543	0.229999	0.770001
1792	tr|H0V676|H0V676_CAVPO	TRAPPC12	-0.332774	0.403653	0.596347
1793	tr|H0VJX7|H0VJX7_CAVPO	SRSF1	-0.333336	0.312148	0.687852
1794	tr|H0W5G9|H0W5G9_CAVPO	MTX1	-0.333508	0.235702	0.764298
1795	tr|H0VFV6|H0VFV6_CAVPO	LAMB2	-0.33352	0.189018	0.810982
1796	tr|H0V4J4|H0V4J4_CAVPO	HUWE1	-0.333575	0.228505	0.771495
1797	tr|H0VZA3|H0VZA3_CAVPO	DPM3	-0.334522	0.408248	0.591752
1798	tr|H0VYC9|H0VYC9_CAVPO	ATP6V1F	-0.334685	0.288675	0.711325
1799	tr|H0UTR6|H0UTR6_CAVPO	Fahd2a	-0.335306	0.30672	0.69328
1800	tr|H0VM25|H0VM25_CAVPO	AKR1A1	-0.336034	0.891384	0.108616
1801	tr|H0VF55|H0VF55_CAVPO	C11orf58	-0.336412	0.676182	0.323818
1802	tr|H0V2E7|H0V2E7_CAVPO	PNN	-0.337605	0.305019	0.694981
1803	tr|H0VHU1|H0VHU1_CAVPO	DLG1	-0.338209	0.203653	0.796347
1804	tr|H0VH09|H0VH09_CAVPO	HTATSF1	-0.338633	0.349839	0.650161
1805	tr|H0V7V7|H0V7V7_CAVPO	DKK3	-0.33864	0.580517	0.419483
1806	tr|H0V8G5|H0V8G5_CAVPO	AIMP1	-0.339256	0.25165	0.74835
1807	tr|H0W591|H0W591_CAVPO	CRX	-0.339566	0.273031	0.726969
1808	tr|H0UT24|H0UT24_CAVPO	EEF1D	-0.339803	0.359194	0.640806
1809	tr|H0WAP7|H0WAP7_CAVPO	BCL7A	-0.340117	0.388611	0.611389
1810	tr|H0W9N1|H0W9N1_CAVPO	PSMD5	-0.340834	0.15072	0.84928
1811	tr|H0V9V3|H0V9V3_CAVPO	ZNF326	-0.341035	0.351227	0.648773
1812	tr|H0VI83|H0VI83_CAVPO	PSMD8	-0.341738	0.305279	0.694721
1813	tr|H0VHV2|H0VHV2_CAVPO	CASK	-0.343701	0.220445	0.779555
1814	tr|H0VU17|H0VU17_CAVPO	CAPRIN1	-0.344828	0.438709	0.561291
1815	tr|H0UWL2|H0UWL2_CAVPO	GSTZ1	-0.344849	0.378275	0.621725
1816	tr|H0VID0|H0VID0_CAVPO	STMN1	-0.34526	0.400194	0.599806
1817	tr|H0VFU0|H0VFU0_CAVPO	DAK	-0.345552	0.257201	0.742799
1818	tr|H0VQ01|H0VQ01_CAVPO	IQGAP1	-0.345655	0.286811	0.713189
1819	tr|H0VNL4|H0VNL4_CAVPO	LMNB1	-0.345876	0.433995	0.566005
1820	tr|H0VL88|H0VL88_CAVPO	RFC2	-0.346275	0.363163	0.636837
1821	tr|H0W1J3|H0W1J3_CAVPO	RBM8A	-0.347053	0.27779	0.72221
1822	tr|H0W575|H0W575_CAVPO	PIN1	-0.349027	0.409693	0.590307
1823	tr|H0VBH3|H0VBH3_CAVPO	PRPF3	-0.349258	0.286403	0.713597
1824	tr|H0WBZ1|H0WBZ1_CAVPO	FAM213B	-0.349718	0.408248	0.591752
1825	tr|H0UYH3|H0UYH3_CAVPO	RBBP9	-0.350055	0.35768	0.64232
1826	tr|H0VUB4|H0VUB4_CAVPO	MED19	-0.3514	0.328418	0.671582
1827	tr|H0VC90|H0VC90_CAVPO	HSP90B1	-0.351549	0.920799	0.079201
1828	tr|H0VDH3|H0VDH3_CAVPO	RAE1	-0.351861	0.387158	0.612842
1829	tr|H0VBP6|H0VBP6_CAVPO	HDHD2	-0.352191	0.694392	0.305608
1830	tr|H0VMJ6|H0VMJ6_CAVPO	PABPC3	-0.352223	0.367596	0.632404
1831	tr|H0W7U7|H0W7U7_CAVPO	HSPB1	-0.35236	0.340118	0.659882
1832	tr|H0W7J5|H0W7J5_CAVPO	FUBP1	-0.352483	0.483417	0.516583
1833	tr|H0VUP6|H0VUP6_CAVPO	ACTL6A	-0.352821	0.393005	0.606995
1834	tr|H0V2R8|H0V2R8_CAVPO	Wars	-0.353026	0.30792	0.69208
1835	tr|H0VGV0|H0VGV0_CAVPO	LSM5	-0.353062	0.39828	0.60172
1836	tr|H0VA08|H0VA08_CAVPO	SLC27A2	-0.35336	0.408248	0.591752
1837	tr|H0UV39|H0UV39_CAVPO	SFXN3	-0.353776	0.332234	0.667766
1838	tr|H0W0T2|H0W0T2_CAVPO	EMC8	-0.353929	0.676521	0.323479
1839	tr|H0WBG9|H0WBG9_CAVPO	FAM195B	-0.354576	0.0648211	0.935179
1840	tr|H0VRF5|H0VRF5_CAVPO	PUF60	-0.354921	0.361351	0.638649
1841	tr|H0VCZ6|H0VCZ6_CAVPO	GNB2L1	-0.355105	0.759278	0.240722
1842	tr|H0UZ21|H0UZ21_CAVPO	ME1	-0.355321	0.277941	0.722059
1843	tr|H0VQV1|H0VQV1_CAVPO	RCN2	-0.355417	0.273827	0.726173
1844	tr|H0VLQ5|H0VLQ5_CAVPO	LCMT1	-0.356083	0.338979	0.661021
1845	tr|H0UTF8|H0UTF8_CAVPO	Srp72	-0.357866	0.274584	0.725416
1846	tr|H0VJJ8|H0VJJ8_CAVPO	TMPO	-0.358521	0.762987	0.237013
1847	tr|H0V446|H0V446_CAVPO	SEC61A1	-0.359928	0.256357	0.743643
1848	tr|H0V1X9|H0V1X9_CAVPO	Prkra	-0.360625	0.339079	0.660921
1849	tr|H0UW91|H0UW91_CAVPO	PSMB6	-0.361167	0.407458	0.592542
1850	tr|H0VVN6|H0VVN6_CAVPO	CIRBP	-0.361441	0.505887	0.494113
1851	tr|H0VAS4|H0VAS4_CAVPO	CBX5	-0.362385	0.408248	0.591752
1852	tr|H0UUQ7|H0UUQ7_CAVPO	FARSA	-0.362448	0.35594	0.64406
1853	tr|H0V9M0|H0V9M0_CAVPO	APOE	-0.362662	0.394269	0.605731
1854	tr|H0VFX8|H0VFX8_CAVPO	LRRC59	-0.36284	0.251701	0.748299
1855	tr|H0VFR4|H0VFR4_CAVPO	TIPRL	-0.362941	0.452131	0.547869
1856	tr|H0VEW5|H0VEW5_CAVPO	PLD3	-0.363883	0.42155	0.57845
1857	tr|H0VLL2|H0VLL2_CAVPO	RPRD1A	-0.364087	0.294375	0.705625
1858	tr|H0VBP7|H0VBP7_CAVPO	EHD1	-0.364453	0.344063	0.655937
1859	tr|H0VM96|H0VM96_CAVPO	ATIC	-0.365329	0.367296	0.632704
1860	tr|H0VM53|H0VM53_CAVPO	ACSL6	-0.365486	0.265053	0.734947
1861	tr|H0VAK6|H0VAK6_CAVPO	ECH1	-0.36561	0.544782	0.455218
1862	tr|H0VJC2|H0VJC2_CAVPO	C1orf123	-0.366782	0.303298	0.696702
1863	tr|H0W655|H0W655_CAVPO	RGS20	-0.366787	0.153409	0.846591
1864	tr|H0VBH0|H0VBH0_CAVPO	CFL1	-0.366913	0.519853	0.480147
1865	tr|H0VNV3|H0VNV3_CAVPO	UBQLN2	-0.367029	0.27294	0.72706
1866	tr|H0VIM0|H0VIM0_CAVPO	Rab5c	-0.367494	0.337844	0.662156
1867	tr|H0VS14|H0VS14_CAVPO	PLXNB2	-0.368089	0.336864	0.663136
1868	tr|H0V089|H0V089_CAVPO	VSX2	-0.36863	0.303008	0.696992
1869	tr|H0UUD1|H0UUD1_CAVPO	SGTA	-0.369123	0.338604	0.661396
1870	tr|H0VY86|H0VY86_CAVPO	UPF1	-0.369922	0.229355	0.770645
1871	tr|H0WBW8|H0WBW8_CAVPO	LOC100726034	-0.370319	0.231985	0.768015
1872	tr|H0VNI9|H0VNI9_CAVPO	ZMYND8	-0.370968	0.296384	0.703616
1873	tr|H0V9Y4|H0V9Y4_CAVPO	ABCE1	-0.372139	0.258778	0.741222
1874	tr|H0VL96|H0VL96_CAVPO	MSI1	-0.372527	0.591026	0.408974
1875	tr|H0V983|H0V983_CAVPO	CKAP5	-0.374398	0.276602	0.723398
1876	tr|H0W2P9|H0W2P9_CAVPO	UFC1	-0.374739	0.364582	0.635418
1877	tr|H0W051|H0W051_CAVPO	SNCG	-0.37488	0.167454	0.832546
1878	tr|H0UWI3|H0UWI3_CAVPO	GCA	-0.375415	0.414994	0.585006
1879	tr|H0UTM8|H0UTM8_CAVPO	COPS7A	-0.375929	0.552421	0.447579
1880	tr|H0V8B7|H0V8B7_CAVPO	LSM3	-0.376134	0.557636	0.442364
1881	tr|H0V593|H0V593_CAVPO	MAPK8IP3	-0.376146	0.271653	0.728347
1882	tr|H0W6C3|H0W6C3_CAVPO	LOC100729172	-0.376209	0.510047	0.489953
1883	tr|H0UU01|H0UU01_CAVPO	DNAJA1	-0.376391	0.239078	0.760922
1884	tr|H0V9U8|H0V9U8_CAVPO	PANK4	-0.376428	0.239328	0.760672
1885	tr|H0V514|H0V514_CAVPO	LOC100714394	-0.376635	0.533992	0.466008
1886	tr|H0V7J4|H0V7J4_CAVPO	H2AFY2	-0.377076	0.600188	0.399812
1887	tr|H0VC82|H0VC82_CAVPO	SRP9	-0.3771	0.447371	0.552629
1888	tr|H0VH33|H0VH33_CAVPO	ERP29	-0.377171	0.372414	0.627586
1889	tr|H0VA86|H0VA86_CAVPO	CUL4A	-0.378023	0.391153	0.608847
1890	tr|H0VNV1|H0VNV1_CAVPO	PRPF40A	-0.378791	0.264004	0.735996
1891	tr|H0UZ06|H0UZ06_CAVPO	VEZF1	-0.379525	0.408248	0.591752
1892	tr|H0V0Z1|H0V0Z1_CAVPO	PLRG1	-0.379555	0.229975	0.770025
1893	tr|H0VMG4|H0VMG4_CAVPO	DCTN2	-0.380444	0.435352	0.564648
1894	tr|H0VRD6|H0VRD6_CAVPO	SF3A1	-0.3812	0.347589	0.652411
1895	tr|H0VCA8|H0VCA8_CAVPO	TM9SF2	-0.381922	0.308802	0.691198
1896	tr|H0V3T3|H0V3T3_CAVPO	VTA1	-0.382309	0.342307	0.657693
1897	tr|B5ABI3|B5ABI3_CAVPO	YB1	-0.383092	0.119099	0.880901
1898	tr|H0VDA8|H0VDA8_CAVPO	NUMA1	-0.383156	0.267352	0.732648
1899	tr|H0VMB4|H0VMB4_CAVPO	FYN	-0.383209	0.277457	0.722543
1900	tr|H0VU24|H0VU24_CAVPO	THRAP3	-0.383611	0.272356	0.727644
1901	tr|H0UYW7|H0UYW7_CAVPO	IDI1	-0.383992	0.418302	0.581698
1902	tr|H0VTZ0|H0VTZ0_CAVPO	P4ha1	-0.385484	0.33593	0.66407
1903	tr|H0VP81|H0VP81_CAVPO	VBP1	-0.385495	0.375121	0.624879
1904	tr|H0VFZ9|H0VFZ9_CAVPO	Ntn3	-0.385536	0.216079	0.783921
1905	tr|H0VQG3|H0VQG3_CAVPO	TBCE	-0.385961	0.213186	0.786814
1906	tr|H0W6G0|H0W6G0_CAVPO	SYAP1	-0.386332	0.154388	0.845612
1907	tr|H0W3P4|H0W3P4_CAVPO	UBE2Z	-0.387734	0.149404	0.850596
1908	tr|H0WDI4|H0WDI4_CAVPO	PCYOX1L	-0.388102	0.293571	0.706429
1909	tr|H0VGI9|H0VGI9_CAVPO	SCRN3	-0.389246	0.307453	0.692547
1910	tr|H0VDQ3|H0VDQ3_CAVPO	SEP11	-0.389302	0.185441	0.814559
1911	tr|H0VYG0|H0VYG0_CAVPO	HADH	-0.38931	0.3302	0.6698
1912	tr|H0VQD1|H0VQD1_CAVPO	C11orf54	-0.389473	0.294925	0.705075
1913	tr|H0VGU9|H0VGU9_CAVPO	FN3K	-0.390161	0.0502301	0.94977
1914	tr|H0UWE8|H0UWE8_CAVPO	CEND1	-0.391327	0.373532	0.626468
1915	tr|H0VR64|H0VR64_CAVPO	EEF1B2	-0.391456	0.393421	0.606579
1916	tr|H0VLZ7|H0VLZ7_CAVPO	CACYBP	-0.393229	0.491989	0.508011
1917	tr|H0VTF9|H0VTF9_CAVPO	CPE	-0.393281	0.168588	0.831412
1918	tr|H0UY57|H0UY57_CAVPO	UFD1L	-0.393617	0.574975	0.425025
1919	tr|H0VG61|H0VG61_CAVPO	GNG13	-0.394127	0.584675	0.415325
1920	tr|H0VBP5|H0VBP5_CAVPO	EIF2B2	-0.394445	0.354957	0.645043
1921	tr|H0VCV4|H0VCV4_CAVPO	NTM	-0.395309	0.352212	0.647788
1922	tr|H0VR94|H0VR94_CAVPO	CAPZA1	-0.395554	0.4436	0.5564
1923	tr|H0UTW1|H0UTW1_CAVPO	DBI	-0.395817	0.119694	0.880306
1924	tr|H0VBK1|H0VBK1_CAVPO	Hnrnpul1	-0.395961	0.312029	0.687971
1925	tr|H0VKV0|H0VKV0_CAVPO	Calm3	-0.396453	0.21107	0.78893
1926	tr|H0VF09|H0VF09_CAVPO	YARS	-0.396763	0.212659	0.787341
1927	tr|H0W7P5|H0W7P5_CAVPO	SPARC	-0.39776	0.554551	0.445449
1928	tr|H0UYD8|H0UYD8_CAVPO	AP3M2	-0.398315	0.325755	0.674245
1929	tr|H0W2Q0|H0W2Q0_CAVPO	ANP32B	-0.398986	0.642809	0.357191
1930	tr|H0WBZ0|H0WBZ0_CAVPO	SAE1	-0.399112	0.238532	0.761468
1931	tr|H0V2B3|H0V2B3_CAVPO	LOC100715250	-0.399322	0.345696	0.654304
1932	tr|H0VLK8|H0VLK8_CAVPO	Rad23b	-0.39938	0.432019	0.567981
1933	tr|H0VKB1|H0VKB1_CAVPO	AK3	-0.401593	0.391624	0.608376
1934	tr|H0W053|H0W053_CAVPO	ERH	-0.401616	0.329064	0.670936
1935	tr|H0VAW7|H0VAW7_CAVPO	SLC1A2	-0.402585	0.405744	0.594256
1936	tr|H0VDS5|H0VDS5_CAVPO	GPATCH8	-0.402733	0.577306	0.422694
1937	tr|H0UTI8|H0UTI8_CAVPO	PPIB	-0.402749	0.773186	0.226814
1938	tr|H0V9A1|H0V9A1_CAVPO	SH3BGRL3	-0.403128	0.288675	0.711325
1939	tr|H0W984|H0W984_CAVPO	LOC100727060	-0.403261	0.137991	0.862009
1940	tr|H0W0V2|H0W0V2_CAVPO	RFC5	-0.403974	0.290573	0.709427
1941	tr|H0V3Q0|H0V3Q0_CAVPO	RCN1	-0.404041	0.160285	0.839715
1942	tr|H0VE13|H0VE13_CAVPO	Ik	-0.404335	0.380435	0.619565
1943	tr|H0VYI8|H0VYI8_CAVPO	AIP	-0.404439	0.298953	0.701047
1944	tr|H0V235|H0V235_CAVPO	CADM4	-0.405089	0.314478	0.685522
1945	tr|H0VCY8|H0VCY8_CAVPO	Rpsa	-0.406231	0.499831	0.500169
1946	tr|H0VN95|H0VN95_CAVPO	LOC100720389	-0.406986	0.387702	0.612298
1947	tr|H0W4U6|H0W4U6_CAVPO	UBE2M	-0.40717	0.50421	0.49579
1948	tr|H0W7X2|H0W7X2_CAVPO	DBN1	-0.408339	0.455419	0.544581
1949	tr|H0UT17|H0UT17_CAVPO	PDC	-0.409417	0.367922	0.632078
1950	tr|H0VC16|H0VC16_CAVPO	PPP2R4	-0.40985	0.376231	0.623769
1951	tr|H0V773|H0V773_CAVPO	MANF	-0.410122	0.504353	0.495647
1952	tr|H0VTD0|H0VTD0_CAVPO	RAB1A	-0.410846	0.408877	0.591123
1953	tr|H0VE36|H0VE36_CAVPO	Hars2	-0.410984	0.237933	0.762067
1954	tr|H0UTX4|H0UTX4_CAVPO	RPS12	-0.411861	0.51922	0.48078
1955	tr|H0V5B6|H0V5B6_CAVPO	EIF4E	-0.411912	0.320247	0.679753
1956	tr|H0VEL8|H0VEL8_CAVPO	NUCB1	-0.412216	0.326857	0.673143
1957	tr|H0V262|H0V262_CAVPO	SLC20A1	-0.414242	0.392507	0.607493
1958	tr|H0VJL0|H0VJL0_CAVPO	SLC7A14	-0.415535	0.148229	0.851771
1959	tr|H0V247|H0V247_CAVPO	LZIC	-0.416205	0.493237	0.506763
1960	tr|H0VT90|H0VT90_CAVPO	GNAO1	-0.417467	0.51881	0.48119
1961	tr|H0VCH1|H0VCH1_CAVPO	IDH2	-0.417752	0.786605	0.213395
1962	tr|H0W3C3|H0W3C3_CAVPO	CTBP1	-0.418555	0.399095	0.600905
1963	tr|H0V212|H0V212_CAVPO	PPP4C	-0.418668	0.500848	0.499152
1964	tr|H0WCV4|H0WCV4_CAVPO	PCP2	-0.419174	0.350915	0.649085
1965	tr|H0UYD7|H0UYD7_CAVPO	ETF1	-0.420607	0.474812	0.525188
1966	tr|H0VJB8|H0VJB8_CAVPO	Papss1	-0.420914	0.1425	0.8575
1967	tr|H0VAI6|H0VAI6_CAVPO	HEPACAM	-0.422039	0.412393	0.587607
1968	tr|H0VI86|H0VI86_CAVPO	SRC	-0.422138	0.454208	0.545792
1969	tr|H0VJ37|H0VJ37_CAVPO	LMAN1	-0.422179	0.577648	0.422352
1970	tr|H0VTB2|H0VTB2_CAVPO	TOP2B	-0.422783	0.288487	0.711513
1971	tr|H0V261|H0V261_CAVPO	TXNDC12	-0.424365	0.2942	0.7058
1972	tr|H0UU27|H0UU27_CAVPO	NECAB1	-0.424635	0.309238	0.690762
1973	tr|H0VC62|H0VC62_CAVPO	ERP44	-0.425334	0.435503	0.564497
1974	tr|H0UTU2|H0UTU2_CAVPO	PSPC1	-0.425501	0.827002	0.172998
1975	tr|H0W2C0|H0W2C0_CAVPO	HNRNPH2	-0.426581	0.438443	0.561557
1976	tr|H0WD98|H0WD98_CAVPO	TOLLIP	-0.426773	0.216308	0.783692
1977	tr|H0V880|H0V880_CAVPO	G3bp1	-0.426791	0.270924	0.729076
1978	tr|H0VNH9|H0VNH9_CAVPO	NUDT2	-0.426889	0.209737	0.790263
1979	tr|H0V1Z0|H0V1Z0_CAVPO	ARPC3	-0.427551	0.487522	0.512478
1980	tr|H0VKG4|H0VKG4_CAVPO	TSG101	-0.427811	0.235817	0.764183
1981	tr|H0VDG2|H0VDG2_CAVPO	Thumpd1	-0.428187	0.474084	0.525916
1982	tr|H0V463|H0V463_CAVPO	Dido1	-0.428602	0.248047	0.751953
1983	tr|H0UUE7|H0UUE7_CAVPO	Eif2s3	-0.428677	0.23752	0.76248
1984	tr|H0V602|H0V602_CAVPO	Pycr2	-0.430035	0.408248	0.591752
1985	tr|H0UW80|H0UW80_CAVPO	FKBP3	-0.430386	0.442999	0.557001
1986	tr|H0UUH1|H0UUH1_CAVPO	DPP3	-0.430902	0.36742	0.63258
1987	tr|H0UZY0|H0UZY0_CAVPO	TCERG1	-0.431046	0.385839	0.614161
1988	tr|H0V0V8|H0V0V8_CAVPO	TMED2	-0.431968	0.414551	0.585449
1989	tr|H0W5F0|H0W5F0_CAVPO	Bid	-0.432061	0.539128	0.460872
1990	tr|H0V269|H0V269_CAVPO	NSFL1C	-0.432825	0.0533354	0.946665
1991	tr|H0VPT6|H0VPT6_CAVPO	SNRPF	-0.43312	0.176867	0.823133
1992	tr|H0W934|H0W934_CAVPO	LOC100731197	-0.433372	0.169122	0.830878
1993	tr|H0VS01|H0VS01_CAVPO	SSR1	-0.433637	0.491904	0.508096
1994	tr|H0WE02|H0WE02_CAVPO	LOC100717662	-0.434687	0.129952	0.870048
1995	tr|H0VAS5|H0VAS5_CAVPO	COPZ1	-0.434708	0.250637	0.749363
1996	tr|H0VLX4|H0VLX4_CAVPO	Naca	-0.434962	0.417962	0.582038
1997	tr|H0VCI8|H0VCI8_CAVPO	SPAG9	-0.435128	0.423571	0.576429
1998	tr|H0VTD2|H0VTD2_CAVPO	Eif2s2	-0.435753	0.354013	0.645987
[truncated: 580 more rows]
